# Supplementary material for: Pyroptosis and adaptive immunity mechanisms are promptly engendered in mesenteric lymph-nodes during pig infections with Salmonella enterica serovar Typhimurium
Source: Vet Res. 2013 Dec 5;44(1):120. doi: 10.1186/1297-9716-44-120 (PMC4028780; doi:10.1186/1297-9716-44-120)
Supplement: Additional file 3 — Differentially expressed transcripts. Table showing chip ID, gene name, fold change and Bayes Factor value of transcripts differentially expressed in swine mesenteric lymph-nodes. [file 1297-9716-44-120-S3.xls]

## Sheet: Hoja1
	Additional File 3- Differently expressed transcripts
#	CHIP ID	Gene Name	FOLD CHANGE			BF
			1 dpi	2 dpi	6 dpi
1	Ssc.4522.1.S1_at	ACAD9	-1.0121	-1.25401	1.03056	2.87e-07
2	Ssc.16009.1.S1_at	ACRBP	-1.04076	1.12266	-1.22276	7.62e-06
3	AFFX-Ssc-actin-5_x_at	ACTG1	1.47306	1.32367	-2.07722	1.54e-09
4	AFFX-Ssc-actin-3_at	ACTG1	1.00415	1.03434	1.06927	0.00123728
5	AFFX-Ssc-actin-M_at	ACTG1	-1.02498	-1.09803	-1.1822	7.38e-10
6	Ssc.11171.1.S1_at	ADA	-1.16966	1.28641	-1.03666	0.000194157
7	Ssc.24980.1.A1_at	AKAP9	-1.01067	1.22085	1.22179	0.00181321
8	Ssc.1720.1.S1_at	AMPD2	-1.00651	1.03669	1.01654	1.4e-05
9	Ssc.9411.1.A1_at	ANKFY1	1.19735	1.39554	1.10909	0.000788657
10	Ssc.23540.3.S1_at	ANKRD10	-1.04365	1.39874	1.17797	8.34e-07
11	Ssc.26553.1.S1_at	AP1G1	1.08975	1.15711	1.26332	6.81e-07
12	Ssc.6142.1.S1_at	APG4D	-1.28528	-1.11284	-1.29545	4.9e-07
13	Ssc.19040.1.A1_at	ARHGAP12	1.03511	-1.22964	1.18703	0.000700878
14	Ssc.4229.1.A1_at	ARHGAP21	1.20739	1.11486	1.00517	0.000194198
15	Ssc.28468.1.A1_at	ARHGAP29	1.24688	1.13329	-1.00897	0.000525174
16	Ssc.5146.1.A1_at	ARS2	1.09086	1.19093	1.2196	7.06e-05
17	Ssc.10994.1.S1_at	ASPM	1.44926	1.08465	1.62779	8.25e-09
18	Ssc.7248.1.A1_at	ASTN2	1.04762	1.47771	1.20907	5.32e-08
19	Ssc.8350.1.A1_at	ATRX	-1.03648	-1.345	-1.01619	3.38e-19
20	Ssc.1836.1.S1_at	AUTS2	-1.1721	-1.0187	1.05402	1.41e-05
21	Ssc.17239.1.S1_at	B3GNT5	1.84609	1.89772	1.53506	4.59e-08
22	Ssc.1026.1.S1_at	BBX	1.4206	1.44777	1.30648	3.47e-08
23	Ssc.10175.1.S1_at	BIRC4	1.23058	1.4106	1.25023	1.05e-10
24	Ssc.16571.1.S1_at	C10orf70	1.09891	1.0251	1.06244	6.81e-10
25	Ssc.24096.1.A1_at	C10orf9	1.16675	1.15601	1.29575	0.000576794
26	Ssc.18101.1.A1_at	C14orf142	1.37135	1.13006	1.19628	1.38e-08
27	Ssc.19366.1.A1_at	C1orf86	-1.13549	-1.07523	-1.12241	0.000112507
28	Ssc.18337.1.A1_at	C20orf177	1.92733	1.78515	1.67599	0.000254791
29	Ssc.10247.1.S1_at	C2orf11	1.37735	-1.12043	1.19306	8.61e-10
30	Ssc.24452.1.S1_at	C5orf41	1.5714	1.08105	1.21859	3.24e-06
31	Ssc.4119.1.A1_at	C6orf111	-1.18381	1.26921	1.21521	0.00179484
32	Ssc.31132.1.A1_at	C6orf4	1.1011	1.11005	-1.0112	4.03e-11
33	Ssc.16458.1.A1_at	C6orf72	1.06486	1.20749	-1.00334	9.71e-07
34	Ssc.5054.1.S1_at	C9orf112	-1.03329	1.13873	1.16048	1.05e-06
35	Ssc.7158.1.A1_a_at	CAPNS1	-1.02756	-1.0102	-1.24375	1.61e-05
36	Ssc.12901.2.A1_at	CASK	1.33167	-1.36187	-1.07091	6.7e-06
37	Ssc.235.1.S1_a_at	CAST	-1.03566	1.08229	-1.16278	8.73e-06
38	Ssc.28706.1.S1_at	CBX7	1.08386	-1.0037	1.04273	2.05e-05
39	Ssc.8071.1.S1_at	CCDC53	1.14825	1.09436	1.00478	9.06e-11
40	Ssc.26328.1.S1_at	CCR5	-1.02224	1.6976	1.53002	6.65e-37
41	Ssc.17774.1.S1_at	CD180	1.68872	2.60886	1.5489	4.29e-05
42	Ssc.14031.1.S1_at	CD1A	1.09131	-1.35229	1.20067	0.000477932
43	Ssc.928.1.S1_at	CD2AP	1.31489	1.05791	1.26584	0.0018229
44	Ssc.16160.1.S1_at	CD86	1.31028	1.15199	1.01193	0.000199855
45	Ssc.1553.1.S1_at	CDK11	1.18011	1.19342	1.16511	0.00131168
46	Ssc.1663.1.S1_at	CHD3	-1.0871	-1.35902	-1.16923	0.000622102
47	Ssc.14008.1.S1_at	CISD2	1.16985	-1.13368	-1.23052	0.00128759
48	Ssc.12505.1.A1_at	CLGN	2.37827	1.75996	1.95416	1.03e-18
49	Ssc.23998.1.S1_at	CLTA	1.35201	1.43583	1.35308	1.14e-06
50	Ssc.10910.1.A1_at	CLTC	-1.04636	1.03403	1.08884	5.44e-13
51	Ssc.11992.1.A1_at	CLU	1.09596	1.1696	1.14172	1.95e-06
52	Ssc.11217.1.A1_at	COG4	-1.08925	-1.0079	-1.07523	2.77e-08
53	Ssc.11302.1.S1_at	COL3A1	-1.17674	-1.83788	-1.60672	0.000171116
54	Ssc.5895.1.A2_at	COL6A1	-1.36498	-1.26309	-1.5458	2.2e-06
55	Ssc.3361.1.S1_at	COMMD4	1.0821	1.17203	1.05519	4.2e-06
56	Ssc.3633.1.S1_at	CPOX	1.08657	1.03436	1.11753	0.000257028
57	Ssc.18546.1.S1_at	CRIM1	-1.08841	-1.25269	1.13101	1.94e-05
58	Ssc.21665.1.A1_at	CSF1	1.10009	1.00578	1.02617	3.83e-08
59	Ssc.9746.1.S1_a_at	CSNK1D	-1.09523	1.02306	-1.35689	9.98e-14
60	Ssc.20400.1.S1_at	CTBP2	1.02692	1.09646	-1.03636	4.17e-28
61	Ssc.1181.1.S1_at	CTSB	-1.10579	1.28924	-1.05429	0.000854005
62	Ssc.1701.1.S1_at	CYBASC3	-1.20128	-1.12957	-1.07149	0.000833127
63	Ssc.9118.1.S1_at	DAB2	-1.2245	-2.5697	-1.18227	6.62e-13
64	Ssc.974.1.S1_at	DCBLD2	1.02008	-1.25095	-1.12669	1.35e-05
65	Ssc.1313.1.A1_at	DCTPP1	1.39012	1.1995	1.1825	8.56e-06
66	Ssc.25005.1.A1_at	DDHD1	1.21189	1.03969	1.14277	0.000281333
67	Ssc.8674.1.A1_at	DDX17	1.00049	-1.14687	-1.12676	9.21e-07
68	Ssc.3734.1.S1_at	DDX31	-1.0018	-1.04465	-1.21798	2.24e-10
69	Ssc.7139.1.S1_at	DHFR	1.19647	-1.1287	1.06436	0.0017478
70	Ssc.4962.1.S1_at	DLG3	-1.11813	-1.40038	1.04708	0.00197806
71	Ssc.25258.1.S1_at	DNAH10	1.01958	1.13782	1.00916	0.00233123
72	Ssc.1962.1.S1_at	DNAJC8	1.25828	1.03656	1.0546	1.03e-05
73	Ssc.8601.1.A1_at	DPYD	1.06348	1.17103	-1.00461	0.00109253
74	Ssc.3649.1.A1_at	DSCR1L2	-1.01339	-1.35261	1.1955	1.71e-15
75	Ssc.2682.1.S1_at	DSIPI	1.02583	-1.09063	-1.01864	1.47e-06
76	Ssc.1048.1.S1_at	DYT1	1.02713	1.14168	-1.00692	0.000348796
77	Ssc.24505.1.A1_at	DZIP1	1.09293	-1.07128	1.14048	6.35e-14
78	Ssc.21718.1.S1_at	E2F7	1.42716	1.41382	1.56658	1.8e-08
79	Ssc.1935.1.S1_at	EDEM1	1.17462	1.11265	1.09338	6.47e-05
80	Ssc.10435.1.A1_at	EFR3A	-1.01898	1.0865	1.03322	0.000279935
81	Ssc.28240.1.S1_at	EFTUD1	1.04262	1.27413	-1.04985	0.000103524
82	Ssc.1200.1.S1_at	EIF3S3	1.2595	-1.13267	1.01258	4.86e-07
83	Ssc.11302.2.S1_at	EIF4H	-1.08135	-1.08689	-1.07567	1.01e-05
84	Ssc.11669.3.A1_at	EIF5A	-1.61919	-1.10995	-1.09921	1.82e-09
85	Ssc.1221.1.A1_at	EML5	1.36961	1.36143	1.46227	4.8e-07
86	Ssc.8845.1.S1_at	EMP1	1.07606	-1.09441	-1.18272	0.00142625
87	Ssc.21302.1.A1_at	ENPP6	1.29563	1.99465	-1.16636	4.48e-05
88	Ssc.16083.1.S1_at	ENSA	-1.28092	-1.25218	-1.13444	8.96e-07
89	Ssc.1982.1.S1_at	EP400	1.27459	1.27967	1.27525	0.000130362
90	Ssc.11809.2.S1_at	ERBB2IP	-1.63704	-1.64233	-1.24565	1.23e-05
91	Ssc.1448.1.A1_at	EWSR1	-1.21482	1.01972	1.01377	2.31e-06
92	Ssc.26345.3.S1_at	F13A1	1.41323	2.21686	-1.05202	2.27e-06
93	Ssc.2860.1.S1_at	FAF2	1.01135	1.18019	1.07998	0.00033414
94	Ssc.19365.2.S1_at	FAM26F	1.73482	2.51857	-1.26164	4.45e-08
95	Ssc.11922.1.S1_at	FAM53B	1.25274	1.49334	1.38406	4.17e-06
96	Ssc.29909.1.A1_at	FBXO22	1.27611	1.26014	1.184	0.000650992
97	Ssc.18262.1.A1_at	FGD5	1.0766	-1.24334	1.03192	2.58e-19
98	Ssc.12579.1.A1_s_at	FGL2	1.18451	1.1345	-1.01179	0.000398373
99	Ssc.1659.1.S1_at	FKBP2	-1.05471	1.09909	-1.10921	0.00170586
100	Ssc.13480.1.A1_at	FOLH1B	1.0282	-1.01832	1.07371	5.65e-05
101	Ssc.15224.2.S1_at	FOSL2	1.85703	1.70388	1.46608	7.45e-07
102	Ssc.6582.1.S1_a_at	FOXRED1	1.11486	1.18734	1.12783	5.65e-11
103	Ssc.5744.1.A1_at	FUCA1	1.24765	1.36577	1.21874	2.49e-18
104	Ssc.8684.1.A1_at	GBE1	-1.25639	-1.10457	1.19322	0.000353345
105	Ssc.1578.1.S1_at	GGA2	1.06346	1.1418	-1.00936	8.24e-07
106	Ssc.24128.1.A1_at	GLE1	1.28415	1.37833	1.15307	0.000165947
107	Ssc.8702.1.A1_at	GLIPR1	-1.02644	1.07381	1.41571	4.69e-07
108	Ssc.16337.1.S2_at	GLTP	-1.04504	-1.10659	-1.12652	0.000139826
109	Ssc.10082.1.A1_at	GNPTAB	1.10837	1.25443	1.15889	3.13e-05
110	Ssc.11692.1.A1_at	GOSR2	1.35883	1.30354	1.12992	0.000270391
111	Ssc.29437.1.S1_at	GPC4	-1.38833	-1.0681	1.06345	0.000930682
112	Ssc.19694.1.S1_at	GPX3	-1.1234	-1.17972	-1.42596	3.21e-07
113	Ssc.11785.1.A1_at	HADHB	1.00123	1.0494	1.01566	1.06e-06
114	Ssc.19361.1.S1_at	HEATR7A	-1.34975	-1.03412	1.02137	0.00125718
115	Ssc.30153.1.A1_at	HHIPL2	-1.04659	-1.02671	-1.05018	6.06e-05
116	Ssc.13475.1.S1_at	HIPK1	1.08307	1.18884	1.04218	0.00129542
117	Ssc.18554.1.A1_s_at	HLA-B	1.04993	-1.10061	-1.19824	0.000237471
118	Ssc.210.1.S1_a_at	HLA-DRB4	-1.25254	-1.04684	-1.04766	1.43e-05
119	Ssc.210.9.A1_at	HLA-DRB5	1.01219	-1.14104	1.0461	3.11e-05
120	Ssc.31074.1.A1_at	HNRNPA1	1.23498	1.30538	1.46648	7.12e-13
121	Ssc.3216.1.A1_at	HNRPH2	1.02048	1.38549	1.07827	2.88e-07
122	Ssc.16436.1.S1_at	HNRPH3	1.18558	1.03607	1.07386	1.78e-05
123	Ssc.15266.1.S1_at	HPGD	1.03964	-1.24284	-1.06703	0.000698152
124	Ssc.26181.1.S1_at	HRMT1L1	-1.01678	-1.09952	-1.12786	3.55e-15
125	Ssc.12844.1.S1_at	HSCB	1.19715	1.02174	1.01288	1.85e-08
126	Ssc.5145.1.S1_at	HSPA1B	3.25525	1.46131	-1.004	0.000192098
127	Ssc.5145.2.S1_at	HSPA1B	3.28999	1.39144	-1.20396	4.11e-05
128	Ssc.3313.1.S1_at	HSPA4	1.46756	1.2421	1.00455	3.85e-10
129	Ssc.6798.1.S1_at	HSPA9B	1.18379	1.35656	1.19155	1.17e-11
130	Ssc.1231.1.A1_at	HSPH1	2.27613	1.70504	-1.02485	4.24e-06
131	Ssc.20224.1.S1_at	IDE	1.17611	1.03959	-1.05424	1.35e-05
132	Ssc.30752.2.A1_at	IFIT1	-1.07101	1.13414	1.54641	5.02e-06
133	Ssc.9565.1.S1_at	IFNGR1	1.05933	1.15041	1.10969	5.51e-05
134	Ssc.5136.1.S1_at	IFT20	1.14582	1.0338	1.00875	5.87e-07
135	Ssc.18652.1.S1_at	IL16	-1.01414	-1.2041	-1.05721	8.12e-07
136	Ssc.11477.1.S1_at	IMMP2L	-1.13102	-1.36902	-1.0675	0.000291571
137	Ssc.18803.1.S1_at	IPMK	-1.03348	-1.4529	-1.14171	1.55e-12
138	Ssc.25218.1.A1_at	IVD	-1.15856	-1.17635	-1.1219	1.03e-05
139	Ssc.9960.1.S1_at	JMJD1A	1.17826	1.14092	1.08775	2.32e-09
140	Ssc.494.1.S1_at	KCNT2	1.41294	1.49545	1.78561	0.00110177
141	Ssc.10317.1.A1_at	KDELC1	1.09183	-1.11379	-1.09579	3.59e-21
142	Ssc.21715.1.A1_at	KIAA0907	1.087	1.21774	1.00075	3.89e-06
143	Ssc.17430.1.A1_at	KIAA1423	1.18301	-1.07346	1.15126	3.45e-06
144	Ssc.26294.1.S1_at	KIF2	1.14917	-1.02655	1.00455	4.74e-16
145	Ssc.23415.1.A1_at	KLHL4	1.1092	1.30537	1.27076	4.87e-08
146	Ssc.12008.1.A1_at	KPNB1	1.17442	1.22085	1.27878	3.08e-14
147	Ssc.7275.1.S1_at	KYNU	1.44606	2.63482	1.41915	0.00112436
148	Ssc.7275.2.A1_at	KYNU	1.18604	2.32992	1.06952	0.00163354
149	Ssc.4873.1.S1_at	LANCL1	-1.13615	-1.29995	-1.08748	1.2e-19
150	Ssc.30028.1.A1_at	LARP1B	1.05664	1.03828	1.03529	1.26e-08
151	Ssc.19664.2.S1_at	LBH	-1.35777	-1.58487	-1.34482	0.000216314
152	Ssc.29093.1.S1_at	LCOR	-1.42797	1.03432	-1.18523	0.000132828
153	Ssc.20518.1.A1_at	LOC81691	1.03002	-1.15498	1.20649	0.000367898
154	Ssc.19596.2.S1_at	LPCAT2	1.19839	2.28705	1.00819	1.46e-05
155	Ssc.3233.1.S1_at	LTBP4	-1.12755	-1.5865	-1.43697	2.88e-05
156	Ssc.24271.1.S1_at	MAP1LC3A	-1.51694	-1.84523	-1.34091	4.04e-08
157	Ssc.10311.1.A1_at	MAP3K7	1.10724	1.21571	1.06307	3.24e-34
158	Ssc.24291.1.A1_s_at	MAPK14	1.17911	1.06633	1.09406	5.15e-08
159	Ssc.15378.1.A1_at	MCTP1	1.06521	1.01327	-1.11611	0.00182258
160	Ssc.15559.1.A1_s_at	MED13	1.20373	1.26364	1.35433	0.00036475
161	Ssc.31097.1.A1_at	MIB1	-1.1792	1.04106	1.20656	2.34e-06
162	Ssc.2756.1.A1_at	MRPL22	1.19651	-1.04166	-1.01816	4.38e-06
163	Ssc.4435.1.S1_at	MRPL38	1.09258	1.19696	1.01644	5.76e-06
164	Ssc.4094.1.S1_at	MRPL55	-1.06736	-1.10441	-1.03757	5.46e-11
165	Ssc.14470.1.S2_at	MSN	-1.21373	1.12885	1.05291	0.000645207
166	Ssc.18609.1.A1_at	MTERFD3	-1.03588	-1.16561	-1.00373	2.71e-09
167	Ssc.19541.1.A1_at	MTMR8	1.02871	-1.1355	1.09273	1.7e-08
168	Ssc.10587.1.A1_at	NAPB	1.12401	1.12109	1.21043	1.4e-06
169	Ssc.12941.3.S1_a_at	NCALD	-1.4911	-1.41564	-1.0313	0.00205322
170	Ssc.2695.1.S1_at	NCL	-1.31888	-1.15311	1.09726	2.06e-12
171	Ssc.11671.1.A1_at	NDEL1	1.18266	-1.00071	1.01105	0.00145947
172	Ssc.3708.1.S1_at	NDUFA12	-1.0012	-1.04777	-1.18597	7.77e-14
173	Ssc.7315.1.S1_at	NDUFA4	-1.01969	1.01448	-1.09995	5.13e-06
174	Ssc.15103.1.S1_at	NDUFS6	1.05348	1.21168	-1.01873	0.000516847
175	Ssc.12312.1.A1_at	NOLC1	1.23642	1.07487	1.20468	0.000841074
176	Ssc.3346.1.S1_at	NOMO1	-1.02414	1.10575	1.02741	4.91e-06
177	Ssc.2808.1.S1_at	NOP5	-1.08565	1.0409	1.09741	2.49e-11
178	Ssc.17069.1.A1_at	NPHP3	1.23501	-1.0203	1.03781	0.00171983
179	Ssc.16541.1.S1_at	NPM1	1.03144	-1.05097	1.07847	0.000255956
180	Ssc.24896.1.A1_at	NSUN3	1.38455	1.4168	1.43574	6.52e-06
181	Ssc.13957.1.A1_at	NUPL1	-1.08674	-1.03751	1.14306	8.32e-06
182	Ssc.27417.3.S1_a_at	OGT	-1.18475	-1.17967	-1.77735	1.94e-05
183	Ssc.7334.1.A1_at	OSBPL3	1.20621	1.22351	1.17209	2.96e-09
184	Ssc.5531.1.S1_at	OTUD5	1.05916	-1.00637	1.02846	0.00150779
185	Ssc.15655.1.S1_at	PAFAH1B3	1.08547	-1.03688	-1.08609	2.14e-07
186	Ssc.19185.1.S1_at	PATL1	1.09723	1.08532	1.06863	0.000252472
187	Ssc.9940.1.A1_at	PDCL3	1.23085	-1.00466	1.51927	0.000260578
188	Ssc.6173.3.S1_a_at	PDGFA	1.09452	1.19474	1.06192	1.86e-07
189	Ssc.11281.1.A1_at	PENK	-1.12572	-1.32223	-1.24288	6.65e-15
190	Ssc.21195.1.S1_at	PERLD1	-1.10317	1.21707	-1.07889	0.000694674
191	Ssc.27727.2.S1_a_at	PGM5	1.03429	-2.70353	-1.18238	0.000497125
192	Ssc.27349.1.S1_at	PHC1	-1.23253	-1.18732	-1.18807	4.62e-07
193	Ssc.1845.1.S1_at	PHC2	-1.07727	1.08763	-1.09482	0.00110763
194	Ssc.3244.1.S1_at	PIK3C2B	1.06316	1.01751	1.28557	7.49e-07
195	Ssc.11048.1.S1_at	PLAC8	-1.35998	-1.15249	-1.09376	0.000601872
196	Ssc.3517.1.S1_at	PLTP	1.02882	-1.37205	-2.04462	0.000191903
197	Ssc.3645.3.S1_at	PLVAP	1.2476	1.09701	-3.06116	1.72e-14
198	Ssc.16253.1.S1_at	POU2F1	1.21821	1.04256	1.14676	4.54e-30
199	Ssc.3517.2.S1_at	PPGB	-1.30381	1.33403	1.01943	6.52e-11
200	Ssc.21716.2.S1_at	PPP1CA	-1.58862	-1.3035	-1.81817	1.98e-05
201	Ssc.27711.1.A1_at	PPP4R2	1.45804	1.2644	1.1822	1.95e-12
202	Ssc.6532.1.A1_at	PREX1	-1.17614	-1.0091	1.04996	2.6e-08
203	Ssc.16241.1.S1_at	PRKAR2A	-1.16078	-1.07057	-1.41695	0.00140474
204	Ssc.2011.1.A1_at	PRKCH	1.02008	-1.32501	1.06326	1.37e-10
205	Ssc.1619.1.S1_at	PSCD2L	-1.13498	-1.15418	-1.32457	3.85e-07
206	Ssc.4123.1.S1_at	PSMC2	-1.03227	-1.00551	-1.05481	0.00105861
207	Ssc.16210.1.S1_at	PTBP1	-1.03883	-1.10889	-1.21763	0.000502763
208	Ssc.24412.2.S1_at	PTPN4	-1.17319	-1.09161	-1.06057	1.72e-08
209	Ssc.2337.1.S1_at	PTPRF	1.26299	-1.39494	1.07358	7.97e-05
210	Ssc.17301.1.A1_at	PTPRJ	1.0948	1.10031	1.12561	1.17e-05
211	Ssc.5069.1.S1_at	PTPRS	-1.07488	-1.24648	1.07861	0.000163662
212	Ssc.1104.1.S1_at	PYGL	-1.09141	-1.13705	1.03787	0.000304864
213	Ssc.19390.1.S1_at	RAB5C	1.01586	1.11621	-1.19798	1.21e-13
214	Ssc.21900.1.S1_at	RAD54L	1.12602	-1.24049	1.09936	8.58e-05
215	Ssc.11008.1.S1_at	RALY	1.0156	1.15663	1.09288	1.18e-06
216	Ssc.18619.1.A1_at	RAP2C	1.07889	1.11856	1.03631	2.38e-10
217	Ssc.10966.1.A1_at	RBBP7	1.04007	-1.23599	1.04351	0.00103055
218	Ssc.8330.1.S1_at	RGS5	-1.22797	-1.83308	-1.4008	8.82e-12
219	Ssc.10226.1.A3_at	RHOB	1.1219	1.11028	-1.1051	0.00018907
220	Ssc.27418.1.A1_at	RNF185	1.03641	-1.03481	-1.08009	1.1e-06
221	Ssc.30608.1.A1_at	RNF38	-1.01462	1.06633	1.10613	0.000392907
222	Ssc.11099.1.S1_at	RPL3	-1.06434	-1.10765	-1.01043	1.95e-08
223	Ssc.21418.2.A1_at	RPL8	1.0379	-1.13109	-1.15744	2.38e-07
224	Ssc.9017.1.A1_at	RPL9	1.06704	-1.1066	1.06933	5.47e-07
225	Ssc.17161.1.A1_at	RRAGA	1.08827	1.13144	-1.3056	1.16e-14
226	Ssc.5185.1.A1_at	RUSC1	-1.11966	1.19662	-1.10081	0.00147752
227	Ssc.6826.1.S1_at	SELK	1.22222	1.14745	1.03361	2.98e-06
228	Ssc.17824.1.A1_at	SEMA3E	-1.01865	1.06589	1.11505	9.43e-08
229	Ssc.9436.1.A1_at	SETBP1	-1.38532	-1.39176	1.23089	0.000130146
230	Ssc.22100.1.S1_at	SH3BGR	1.02615	-1.39213	-1.15068	7.39e-10
231	Ssc.8905.1.A1_at	SHC4	1.02849	1.1818	1.11062	6.38e-07
232	Ssc.7269.1.A1_at	SIAT7B	1.19468	-1.01851	1.09103	4.26e-06
233	Ssc.17288.1.S1_at	SKIIP	1.50203	1.35895	1.25966	1.09e-05
234	Ssc.6434.1.A1_at	SLC6A1	-1.14385	-1.28393	1.0521	0.000872692
235	Ssc.3828.1.S1_at	SMARCC1	-1.02546	1.25505	1.00303	2.96e-08
236	Ssc.1126.1.A1_at	SMPDL3A	1.33541	1.7496	1.42383	0.00186522
237	Ssc.11771.1.A1_at	SND1	-1.21288	1.08606	-1.13259	0.00072128
238	Ssc.2615.1.S1_at	SNRPD1	1.05481	1.00822	1.11228	2.46e-07
239	Ssc.30339.1.A1_at	SOCS4	1.22099	1.16581	1.14914	6.39e-28
240	Ssc.3706.1.S2_at	SOD2	2.1195	5.05718	1.28448	9.07e-12
241	Ssc.14342.1.A1_at	SPATA17	1.13468	-1.0352	-1.028	2.01e-17
242	Ssc.9307.1.A1_at	SPTY2D1	1.3493	1.37805	1.31222	3.18e-05
243	Ssc.11558.1.S1_at	SSB	-1.13681	-1.04432	1.05117	1.37e-12
244	Ssc.19162.1.A1_at	SUSD1	1.18647	1.14141	1.25354	0.000421819
245	Ssc.10298.1.A1_at	TAPT1	1.25818	1.36294	1.24645	0.000199046
246	Ssc.28309.1.A1_at	TAX1BP1	1.0486	-1.02558	-1.04385	2.57e-07
247	Ssc.1010.1.A1_at	TBC1D23	-1.02365	-1.01765	1.01384	0.000110384
248	Ssc.7482.1.A1_at	TBCE	1.15361	1.04929	1.19748	8.82e-05
249	Ssc.1545.3.S1_at	TCF25	-1.1751	-1.13102	-1.38795	0.00156142
250	Ssc.11371.1.S1_at	TCP11L1	1.07568	-1.07194	-1.03888	8.26e-06
251	Ssc.24272.1.S1_at	TERF2	-1.04631	-1.17207	-1.18535	0.000521722
252	Ssc.21166.1.S1_at	TIMM10	-1.04894	1.05725	-1.10548	0.000170094
253	Ssc.8927.1.S1_at	TMEM126B	1.05073	-1.08426	-1.10465	9.75e-06
254	Ssc.10921.1.S1_at	TMEM39A	-1.02979	-1.04199	-1.07107	3.62e-05
255	Ssc.17048.1.A1_at	TMEM85	1.08341	1.09938	1.25064	8.65e-10
256	Ssc.1559.1.S1_at	TMEM93	-1.00175	1.01652	1.12172	4.86e-14
257	Ssc.26224.1.S1_at	TMEPAI	-1.00607	-1.164	-1.17387	8.94e-11
258	Ssc.16363.1.S2_at	TMOD3	-1.27879	-1.16596	-1.11952	0.00208793
259	Ssc.7777.1.A1_at	TMTC4	-1.01192	1.16163	1.28568	1.89e-06
260	Ssc.19566.1.S1_at	TNNC1	-1.38673	-2.6205	-1.39258	2.78e-06
261	Ssc.2933.1.S1_at	TOB2	1.24526	1.28576	1.18263	5.56e-10
262	Ssc.1374.1.S1_at	TOM1	-1.07388	1.08631	-1.04807	2.57e-13
263	Ssc.9314.2.S1_at	TP53RK	-1.04309	-1.02163	1.01377	0.00164409
264	Ssc.17778.1.S1_at	TRAC	-1.0429	-1.08033	-1.09812	9.51e-06
265	Ssc.19567.1.S1_at	TRAF7	1.4165	1.21884	1.23221	1.2e-07
266	Ssc.12829.1.A1_at	TRIM4	1.23667	1.41248	1.09128	0.00158288
267	Ssc.18370.1.A1_at	TSFM	1.40208	1.24343	1.2356	0.00216887
268	Ssc.27202.1.A1_at	TTC27	1.13198	1.00344	1.0586	0.00125785
269	Ssc.27325.1.S1_at	TTC3	1.65955	1.65769	1.4593	5.77e-05
270	Ssc.13700.1.A1_at	TTRAP	1.0486	-1.08445	1.08334	0.0020974
271	Ssc.839.1.S1_at	TXNL5	1.17412	1.12637	1.0366	8.81e-05
272	Ssc.19134.2.S1_at	UBE2V1	1.14835	1.10664	-1.05858	0.00194884
273	Ssc.6203.1.S1_at	USP21	-1.13062	1.07455	-1.11133	2.9e-05
274	Ssc.11071.1.S1_at	VCL	-1.03968	-1.36606	-1.20635	0.000645067
275	Ssc.4954.1.S1_at	VPRBP	1.04606	1.15867	1.22588	0.00172546
276	Ssc.6139.2.S1_at	WARS	1.72857	3.49465	1.04129	6.23e-07
277	Ssc.6139.1.S1_at	WARS	1.78541	3.13233	1.26315	6.21e-08
278	Ssc.15593.1.S1_at	WFS1	1.1521	1.49824	1.03292	3.35e-05
279	Ssc.4539.1.S1_at	WHSC1L1	1.06105	1.04834	1.10903	0.00205718
280	Ssc.912.1.S1_at	YPEL5	1.1188	1.06843	-1.0793	3.61e-06
281	Ssc.29952.1.S1_at	YTHDC2	-1.10168	1.14099	1.02632	0.00152255
282	Ssc.8631.1.A1_at	ZBTB38	1.68683	1.7012	1.7346	8.93e-08
283	Ssc.30621.1.A1_at	ZCCHC10	-1.04959	1.00376	1.10398	0.00161529
284	Ssc.19358.1.S1_at	ZDHHC9	-1.17974	-1.07009	-1.24635	3.91e-06
285	Ssc.17389.1.S1_at	ZFP91	1.14163	1.05411	1.22209	6.3e-06
286	Ssc.12060.1.A1_at	ZNF192	1.38986	1.05169	1.12487	0.000333629
287	Ssc.19284.1.A1_at	ZNF300	-1.06667	-1.14639	-1.27824	0.000256539
288	Ssc.27728.1.S1_at	ZNF313	-1.38441	-1.21663	-1.63735	7.54e-05
289	Ssc.15594.2.S1_at	ZNF713	-1.30309	1.06885	1.06858	2.01e-07
290	Ssc.29939.1.S1_at	ZNFN1A4	-1.07096	-1.71444	-1.44853	2.69e-09
