# Supplementary material for: Pyroptosis and adaptive immunity mechanisms are promptly engendered in mesenteric lymph-nodes during pig infections with Salmonella enterica serovar Typhimurium
Source: Vet Res. 2013 Dec 5;44(1):120. doi: 10.1186/1297-9716-44-120 (PMC4028780; doi:10.1186/1297-9716-44-120)
Supplement: Additional file 4 — Ingenuity Pathway Analysis annotations. Excel spreadsheet describing networks, biofunctions and canonical pathways found to be enriched in swine mesenteric lymph-nodes after Salmonella Typhimurium infection. [file 1297-9716-44-120-S4.xls]

## Sheet: Networks
Additional File 4 - Ingenuity Pathway Analysis annotations
Worksheet 1 - Enriched Networks
ID	Molecules in Network	Score	Focus Molecules	Top Functions
1	ACTG1,Adaptor protein 1,Alpha Actinin,Alpha catenin,ANKFY1,AP1G1,B3GNT5,CAPNS1,CASK,CBX7,CD180,CD2AP,Clathrin,CLTA,CLTC,DAB2,Dynamin,E2F7,EP400,FBF1,FUCA1,GGA2,HNRNPH3,IFT20,MAP1LC3A,NCALD,NFkB (complex),PHC1,PHC2,PIK3C2B,PRMT2,TAX1BP1,TOM1 (includes EG:10043),USP21,VCL	55	29	Connective Tissue Development and Function, Embryonic Development, Organismal Development
2	ADA,AKAP9,Akt,alcohol group acceptor phosphotransferase,calpain,CAST,CHD3,CSNK1D,Cyclin E,DHFR,HIPK1,HISTONE,HPGD,NDEL1,NMDA Receptor,OGT,PAFAH1B3,PENK,PLAC8,PP1 protein complex group,PP1-C,PPP1CA,PREX1,PRKCH,PTPRF,PTPRS,Rb,RBBP7,SELK,SOCS4,SRRT,TDP2,TMOD3,TTC3,WHSC1L1	45	26	Developmental Disorder, Renal and Urological Disease, Cell-To-Cell Signaling and Interaction
3	AMPK,ATRX,caspase,CD3,Ck2,COL6A1,Cyclin A,DDX17,DZIP1,estrogen receptor,FKBP2,Histone h3,Histone h4,Hsp90,HSPA4,Integrin,KDM3A,LARP1B,Mapk,NCL,NOLC1,NOP58,NPM1,PTBP1,PTPN4,PYGL,Rnr,RRAGA,Sapk,SSB,TCR,TOB2,VPRBP,WARS,XIAP	35	21	RNA Post-Transcriptional Modification, Protein Synthesis, Developmental Disorder
4	20s proteasome,26s Proteasome,Alpha actin,Arf,CD1A,CTBP2,Ctbp,DNAJC8,ERK1/2,Fcer1,Gm-csf,HLA-B,HLA-DR,HLA-DRB4,HLA-DRB5,HSCB,Hsp70,HSP,HSPA6,HSPA9,HSPH1,IDE,IKZF4,LCOR,MHC,MHC CLASS I (family),NFAT (complex),PSMC2,PTPRJ,RNF185,SHC4,TBCE,TSC22D3,UBE2V1,Ubiquitin	33	20	Dermatological Diseases and Conditions, Endocrine System Disorders, Genetic Disorder
5	60S ribosomal subunit,Actin,Collagen type I,Collagen type IV,ERK,F13A1,FOSL2,FSH,hCG,JINK1/2,KYNU,Lh,LOC81691,MAP3K7 (includes EG:172842),MHC Class I (complex),MSN,NADH Dehydrogenase,NADH2 dehydrogenase,NADH2 dehydrogenase (ubiquinone),NDUFA4,NDUFA12,NDUFS6,PRKAR2A,RAB5C,RGS5,Rho gdi,RHOB,Rock,RPL3,RPL8,RPL9,SEMA3E,SND1,SNRPD1,SNW1	33	20	Genetic Disorder, Metabolic Disease, Cellular Development
6	ACAD9,ACADL,ATG4D,CYBASC3,CYP2C9,CYP3A4,DAP3,DNAJA3,FOXRED1,GLIPR1,HGD,HMGB2,HNF4A,ICT1 (includes EG:100149182),INHBE,KDELC1,LIPC,MRPL55,MRPL22 (includes EG:100142645),NR3C1,PDCL3,PPARD,PPP5C,PROX1,RAP2C,SCARB1,STOML2,TADA3,TBC1D23,TIMP3,TMEM126B,TMTC4,TP53RK,TRIM4,ZNF300	24	16	Lipid Metabolism, Small Molecule Biochemistry, Drug Metabolism
7	AUTS2,BCR,CCR5,CD86,CDK19,COL3A1,CSF1 (includes EG:12977),EIF3,EIF3H,EMP1,HADHB,IFIT1,Ifn,IFN Beta,IFNGR1,Ige,IgG1,Igg3,IgG,IgG2a,Igm,IL16,IL12 (complex),IL12 (family),Immunoglobulin,Interferon alpha,JAK,MED13,mediator,MHC Class II (complex),PARP,PI3K (complex),Tnf,TRAF3IP2,VAV	20	14	Cell-mediated Immune Response, Cellular Movement, Hematological System Development and Function
8	ACPP,ATRX,BAX,BBC3,C6orf170,C9orf72,CCDC53,CRIM1,CTSA,E2F4,EDEM1,EIF4H,EIF5A,EOMES,FAM26F,FAM53B,GBP1,HNRNPA2B1,Ifi202b,IFNG (includes EG:15978),LANCL1,mir-23,MYCN,NDRG4,NEK2,PRNP,RFC3,SETBP1,SMCR8,TCF25,TGFB1 (includes EG:21803),TMEM85,TXNRD1,WDR41,ZNF192	20	14	Cell Death, Cellular Development, Hematological System Development and Function
9	ARHGAP21,ARRB2,BCL2,beta-estradiol,CCNG1,CCNY,CISD2,CSE1L,DPYD,EGFR,EIF4E,EIF4ENIF1,EPB41L3,GPER,GPX3,GRK5,GRK6,HNRNPA1P8,HNRNPH2,HSPA9,KPNA4,KRT17,KRT6A,LPCAT2,mir-23,MYC,NOLC1,NOP58,PPP2R5A,RCAN3,RPL21,RPS4X,TTC27,YPEL5,YWHAG	20	14	Cell Cycle, Cell Death, Nervous System Development and Function
10	Ap1,CLU,CNTF,Collagen(s),Creb,CYTH2,Cytochrome c,DCBLD2,Hsp27,Ikk (family),IL1,Jnk,KIF2A,Laminin,LBH,LDL,LTBP4,MAP2K1/2,MAPK14,Mek,MIB1,Nfat (family),P38 MAPK,Pdgf (complex),PDGF BB,PDGFA,PLC gamma,PLTP,PMEPA1,Rxr,SOD2,Sos,Tgf beta,TNNC1,TXNDC17	19	15	Genetic Disorder, Neurological Disease, Cellular Compromise
11	ATE1 (includes EG:100037311),BBX,C5orf41,CAD,CCND1,COPS4,COPS5,DAB2,EHD1,EPRS,ETV5,FANCI,FBXO22,GLTP,GNPTAB,GPER,HSPB8,I kappa b kinase,IGK@,MALT1,MAPK1,miR-302d-3p/miR-302a-3p/miR-291a-3p (includes others),NUPL1,OTUD5,PER2,PPP2R5E,RBCK1,RNA polymerase iii,RNF114,SPTY2D1,TAPT1,TNFSF11,TOR1A,TRAF3IP2,UBC	18	13	Cellular Growth and Proliferation, Organismal Injury and Abnormalities, Reproductive System Development and Function
12	ABCC8,AMPD2,APC,ATP,Cd55/Daf2,CH25H,COG4 (includes EG:102339),DCTPP1,DMD,EFR3A,EHD1,ENPP6,FLG,GBE1,GBP1,GLE1 (includes EG:2733),GOSR2,GPX3,HERC1,IL13,KRT17,MTERFD3,NOMO1 (includes others),NRTN,OSM,PGM5,phosphorylcholine,PNISR,PRKAG3,SELS,SEPP1,SERPING1,STIM1,TNF,VTI1B	17	13	Carbohydrate Metabolism, Tissue Morphology, Neurological Disease
13	ARHGAP12,ASPM,ASTN2,CDC42,CPOX,DDX20,DNAJA3,EMD,FGD5,GDP,GNAI1,GNAS,HBG1,ING1,KLF1,KLHL4,MYO6,PDRG1,PLCB2 (includes EG:18796),PPP1R15A,PPP4C,PPP4R2,RAD54L,RALBP1,RALY,RhoGap,RNF38,SMARCB1,SMARCC1,STAU1,TP53 (includes EG:22059),TSFM,Tubulin,VRK2,ZCCHC10	17	13	Cell Cycle, Cell-To-Cell Signaling and Interaction, Cellular Function and Maintenance
14	ANKRD10,ATF7IP,CASP2,EEA1,EIF4ENIF1,ERBB2IP,ERH,HRAS,IGFBP3,IGFBP5,IVD,KIAA0907,KPNB1,LOC665550/Rmi1,miR-200a-3p/miR-141-3p/miR-200a (includes others),MUC2,NUP153,NUP214,PITX2,RANBP2,SETDB1,SMAD3,SPTBN1,SRY,ST6GALNAC2,SUSD1,TCOF1,TERF2,Tgf beta receptor,TGIF1,TIMP3,TMEM39A,U2AF2,ZDHHC9,ZNF518A	14	11	Gene Expression, Molecular Transport, Protein Trafficking
15	CAD,CARD11,CISD1,COMMD4,EOMES,ERC1,FGL2,FKBP5,FPR2,GPC4,HSPA9,HSPA1L,I kappa b kinase,IGK@,IKBKG,IL5,IRAK1,MALT1,NFKBIZ,PELI1,PELI2,PELI3,PPIF,PTX3,RBCK1,RELA,RUSC1,SARM1 (includes EG:23098),SQSTM1,TCP11L1,TIMM10,TRAF3IP2,Trim30a/Trim30d,TUBB2B,YTHDC2	13	10	Cell Signaling, Cell Death, Hematological System Development and Function
16	ABCC8,ACAD11,ACADL,ACRBP,ACSL1,APP,Ca2+,CFB,CLGN,D-glucose,DARC,DECR1,DNAH10,DVL1,DYNLT1,ENSA,FPR2,FZD4,GNRHR,GPER,GRK5,IPMK,LRP5,NAPB,PCSK2,PER2,PLVAP,progesterone,PTGDS,SCN9A,SLC27A1,SLC8A1,SMPDL3A,TUBB2B,WFS1	12	10	Cell Signaling, Molecular Transport, Vitamin and Mineral Metabolism
17	ABL2,ADAP1,Aldh1a7,ARHGAP29,Calmodulin,CTSB,DLG3,ELK3,EWSR1,F Actin,FAF2,Focal adhesion kinase,G protein,GNRHR,GPX3,GSTT1,IGK@,IKK (complex),MAP3K,MNAT1,Neurotrophin,p85 (pik3r),Pka,Pkc(s),PLCD1,POU2F1,Rac,Ras,Ras homolog,RDM1,RNA polymerase II,Shc,SLC6A1,THPO,Vegf	11	9	Cellular Movement, Embryonic Development, Nervous System Development and Function

## Sheet: Biofunctions
Supplementary File - Ingenuity Pathway Analysis annotations
Worksheet 2 - Enriched Biofunctions
#	Category	p-value	Molecules
1	Inflammatory Disease	4,64E-05-2,65E-02	CCR5,PDGFA,CLU,IFNGR1,IDE,SOD2,CSF1 (includes EG:12977),GLE1 (includes EG:2733),CTSB,CD86,LTBP4,DHFR,COL3A1
2	Protein Synthesis	6,52E-05-1,86E-02	NPM1,CNTF,CLU,TSFM,IDE,GPX3,IFIT1,SOD2,MAP3K7 (includes EG:172842),LTBP4,CAST,NCL,PPP1CA,PSMC2,EIF3H,DCTPP1,PRKAR2A,FBXO22,XIAP,PTBP1,WARS,CAPNS1,POU2F1,EIF4H,CSF1 (includes EG:12977),EDEM1,CTSB,SLC6A1,IMMP2L,EIF5A,IVD,SSB
3	Antigen Presentation	1,8E-04-1,68E-02	CCR5,CD180,RHOB,CSF1 (includes EG:12977),CD86
4	Cell Death	1,8E-04-2,67E-02	NPM1,SND1,CCR5,VPRBP,FGL2,NOLC1,IDE,COMMD4,MTMR8,HSPA4,CD2AP,SOD2,TRAF3IP2,WDR85,RHOB,ADA,FOSL2,CAST,HIPK1,PPP1CA,EWSR1,RAD54L,IFNGR1,SNW1,DDX17,TERF2,POU2F1,HLA-DRB4,MIB1,PENK,RRAGA,CTSB,CD86,EIF5A,PRKCH,PLTP,CDK19,PMEPA1,KDM3A,TAX1BP1,PDGFA,SRRT,CNTF,CLU,GLIPR1,PTPRF,OGT,COL6A1,RGS5,MAP3K7 (includes EG:172842),CTBP2,UBE2V1,HLA-B,DAB2,MAP1LC3A,VCL,NCL,PLAC8,EP400,PRMT2,EIF3H,HSPH1,ATRX,F13A1,CAS…
5	Cell-To-Cell Signaling and Interaction	1,8E-04-2,67E-02	CCR5,TAX1BP1,CNTF,CLU,OGT,TRAF3IP2,RHOB,MAP3K7 (includes EG:172842),DAB2,VCL,CAST,PPP1CA,PRMT2,PHC1,F13A1,IFNGR1,IL16,PTBP1,PREX1,ABL2,CD180,CSF1 (includes EG:12977),PENK,CD86,PLTP,AKAP9,MSN
6	Connective Tissue Development and Function	1,8E-04-2,67E-02	NPM1,EP400,EWSR1,PHC2,PDGFA,CLTC,PHC1,CLU,IFNGR1,PTPRF,IL16,PTBP1,TOB2,CAPNS1,MAPK14,ABL2,RHOB,CSF1 (includes EG:12977),E2F7,DAB2,FOSL2,VCL,CAST,PLAC8
7	Embryonic Development	1,8E-04-2,67E-02	SEMA3E,EP400,PHC2,PDGFA,PHC1,XIAP,OGT,WARS,IPMK,POU2F1,MAPK14,PTPRJ,NDEL1,MIB1,MAP3K7 (includes EG:172842),ADA,FOSL2,DAB2,VCL,SMARCC1,SSB
8	Genetic Disorder	1,8E-04-2,67E-02	SND1,CCR5,TOM1 (includes EG:10043),AUTS2,TNNC1,TOR1A,TSFM,RUSC1,CD2AP,GNPTAB,SOD2,TRAF3IP2,RHOB,ADA,NDUFS6,CAST,FUCA1,EWSR1,RPL3,CLTC,CSNK1D,ZDHHC9,IFNGR1,TBCE,HLA-DRB4,SLC6A1,CTSB,DHFR,CPOX,COL3A1,CNTF,CLU,GPC4,DNAH10,VCL,HSPH1,ATRX,F13A1,PYGL,CASK,ACAD9,DLG3,CISD2,XIAP,KIF2A,CSF1 (includes EG:12977),GLE1 (includes EG:2733),GBE1,IVD,WFS1,AP1G1
9	Hematological System Development and Function	1,8E-04-2,67E-02	CCR5,PRMT2,TAX1BP1,PHC1,CLU,F13A1,IFNGR1,IL16,PREX1,MAPK14,TRAF3IP2,CD180,RHOB,CSF1 (includes EG:12977),MAP3K7 (includes EG:172842),PENK,HLA-B,CD86,CAST,MSN
10	Immune Cell Trafficking	1,8E-04-2,67E-02	CCR5,PRMT2,TAX1BP1,CLU,F13A1,IFNGR1,IL16,PREX1,MAPK14,TRAF3IP2,RHOB,MAP3K7 (includes EG:172842),CSF1 (includes EG:12977),CD86
11	Inflammatory Response	1,8E-04-2,67E-02	CCR5,PRMT2,TAX1BP1,CLU,F13A1,PREX1,TRAF3IP2,RHOB,CD180,MAP3K7 (includes EG:172842),CSF1 (includes EG:12977),CD86,MSN
12	Metabolic Disease	1,8E-04-2,67E-02	FUCA1,CNTF,CLU,TSFM,PYGL,CISD2,TBCE,GNPTAB,SOD2,ADA,NDUFS6,GBE1,IVD,CPOX,WFS1,COL3A1
13	Ophthalmic Disease	1,8E-04-1,9E-02	CSF1 (includes EG:12977),CLTC,CLU,DHFR,WFS1,CISD2
14	Organismal Development	1,8E-04-2,67E-02	SEMA3E,PHC2,PDGFA,PHC1,F13A1,CISD2,XIAP,IL16,OGT,WARS,MAPK14,SOD2,CAPNS1,MIB1,MAP3K7 (includes EG:172842),CTBP2,CTSB,ADA,FOSL2,CD86,VCL
15	Skeletal and Muscular System Development and Function	1,8E-04-2,67E-02	MAPK14,PHC2,CSF1 (includes EG:12977),PDGFA,MAP3K7 (includes EG:172842),TNNC1,CNTF,PHC1,FOSL2,IFNGR1,VCL,CAST
16	Tissue Development	1,8E-04-2,67E-02	CYTH2,CCR5,PHC2,PDGFA,CNTF,CLU,PTPRF,OGT,SOD2,RHOB,MAP3K7 (includes EG:172842),ADA,FOSL2,DAB2,LTBP4,CAST,VCL,SEMA3E,PHC1,IFNGR1,TBCE,PTBP1,KIF2A,PREX1,WARS,MAPK14,NDEL1,ABL2,MIB1,CSF1 (includes EG:12977),PTPRS,CD86,SMARCC1,MSN
17	Cellular Assembly and Organization	1,91E-04-2,67E-02	NPM1,CYTH2,CCR5,COG4 (includes EG:102339),PDGFA,CNTF,NOLC1,CLU,IDE,PTPRF,CD2AP,SOD2,IFT20,RHOB,MAP3K7 (includes EG:172842),RAB5C,ADA,CAST,VCL,SEMA3E,CHD3,EP400,CLTC,ATRX,CSNK1D,F13A1,RAD54L,IFNGR1,TMOD3,ACTG1,IL16,TERF2,KPNB1,TBCE,PTBP1,KIF2A,PREX1,MAPK14,NDEL1,ABL2,CSF1 (includes EG:12977),AKAP9,AP1G1,COL3A1,MSN
18	Organismal Survival	3,04E-04-2,09E-02	NPM1,CCR5,PHC2,TAX1BP1,VPRBP,PDGFA,CNTF,IDE,PTPRF,CD2AP,SOD2,PTPRJ,MAP3K7 (includes EG:172842),CTBP2,ADA,VCL,CAST,PSMC2,HIPK1,NAPB,EWSR1,PHC1,RAD54L,F13A1,IFNGR1,ACTG1,CISD2,DDX17,CTSA,CAPNS1,MAPK14,POU2F1,ABL2,MIB1,CSF1 (includes EG:12977),E2F7,PENK,PTPRS,CTSB,B3GNT5,CDK19,CPOX,ACRBP,MSN,COL3A1
19	Cellular Development	3,64E-04-2,67E-02	SND1,CBX7,EWSR1,EIF3H,PDGFA,CNTF,PHC1,CLU,IFNGR1,SOD2,MAPK14,ABL2,CSF1 (includes EG:12977),MIB1,CTSB,FOSL2,DAB2,LBH,SMARCC1,CAST,PMEPA1
20	Hematopoiesis	3,64E-04-2,67E-02	MAPK14,CSF1 (includes EG:12977),PHC1,IFNGR1,CAST
21	Lymphoid Tissue Structure and Development	3,64E-04-2,67E-02	MAP3K7 (includes EG:172842),CSF1 (includes EG:12977),IFNGR1,CAST
22	Infectious Disease	4,75E-04-2,67E-02	YTHDC2,CCR5,COG4 (includes EG:102339),SRRT,VPRBP,CNTF,HSPA6,CLU,IFIT1,SOD2,RHOB,PTPRJ,MAP3K7 (includes EG:172842),RAB5C,ADA,NDUFS6,NCL,CRIM1,RPL3,EIF3H,CLTC,HSPA9,PYGL,SNW1,IFNGR1,XIAP,TTC3,IL16,KPNB1,TERF2,TMEM181,CSF1 (includes EG:12977),CLTA,CTSB,CD86,PRKCH,DHFR,GOSR2,COL3A1,SSB
23	Cellular Function and Maintenance	5,56E-04-2,67E-02	NPM1,CYTH2,CCR5,COG4 (includes EG:102339),PDGFA,CNTF,CLU,PTPRF,CD2AP,SOD2,IFT20,RHOB,MAP3K7 (includes EG:172842),RAB5C,HLA-B,DAB2,MAP1LC3A,CAST,VCL,NCL,SEMA3E,CHD3,HSPA9,CLTC,CSNK1D,F13A1,CISD2,ACTG1,TBCE,KPNB1,KIF2A,CAPNS1,MAPK14,NDEL1,ABL2,MIB1,ATG4D,CSF1 (includes EG:12977),CD86,AKAP9,AP1G1,MSN
24	Cellular Movement	7,64E-04-2,11E-02	DCBLD2,NPM1,CCR5,CYTH2,TAX1BP1,PDGFA,FGL2,NOLC1,CLU,PTPRF,SHC4,SOD2,TRAF3IP2,PTPRJ,RHOB,MAP3K7 (includes EG:172842),CTBP2,ADA,FOSL2,TDP2,DAB2,VCL,CAST,NCL,SEMA3E,PIK3C2B,PRMT2,F13A1,IFNGR1,TMOD3,RAP2C,XIAP,IL16,PREX1,KIF2A,WARS,CAPNS1,MAPK14,NDEL1,ABL2,CSF1 (includes EG:12977),MIB1,PENK,CTSB,CD86,PLTP,COL3A1
25	Tissue Morphology	1,05E-03-2,67E-02	DCBLD2,NPM1,PHC2,PDGFA,CNTF,TNNC1,PTPRF,TRAF3IP2,IPMK,PTPRJ,MAP3K7 (includes EG:172842),ADA,FOSL2,DAB2,VCL,PIK3C2B,EP400,PHC1,MAPK14,POU2F1,CAPNS1,NDEL1,ABL2,CSF1 (includes EG:12977),MIB1,PENK,E2F7,CTSB,PRKCH,SMARCC1,COL3A1,SSB
26	DNA Replication, Recombination, and Repair	1,06E-03-2,67E-02	TERF2,NPM1,CHD3,SOD2,MAPK14,UBE2V1,ATRX,CLU,CSNK1D,ADA,RAD54L,TDP2
27	Dermatological Diseases and Conditions	1,06E-03-2,67E-02	CCR5,RPL3,SRRT,CLU,SNW1,XIAP,TTC3,TBCE,TERF2,KPNB1,PTPRJ,RHOB,CLTA,HLA-B,PRKCH,COL3A1
28	Gastrointestinal Disease	1,06E-03-2,67E-02	NPM1,CCR5,DPYD,SRRT,PDGFA,CNTF,CLU,PTPRF,GPX3,SOD2,IFT20,COL6A1,PTPRJ,MAP3K7 (includes EG:172842),HLA-B,TDP2,LTBP4,FUCA1,EIF3H,RAD54L,IFNGR1,TP53RK,RPL9,ACTG1,DDX17,TTC3,EMP1,WARS,CLGN,LPCAT2,MIB1,CSF1 (includes EG:12977),PTPRS,CTSB,CD86,DHFR,CPOX,WFS1,IVD,COL3A1
29	Immunological Disease	1,06E-03-2,67E-02	CCR5,TAX1BP1,CNTF,CLU,IFNGR1,ACTG1,XIAP,TRAF3IP2,CD1A,CTSB,ADA,HLA-B,CD86,DHFR
30	Cardiovascular System Development and Function	1,35E-03-2,67E-02	SEMA3E,OGT,WARS,MAPK14,PTPRJ,PDGFA,MAP3K7 (includes EG:172842),ADA,CTSB,VCL,TMOD3,NCL
31	Cancer	1,75E-03-2,67E-02	NPM1,CBX7,SND1,CCR5,COG4 (includes EG:102339),DPYD,VPRBP,FGL2,GPX3,HSPA4,TRAF3IP2,SOD2,RHOB,RAB5C,NDUFS6,ADA,TDP2,FOSL2,CRIM1,FUCA1,EWSR1,CLTC,HSPA9,RAD54L,IFNGR1,PGAP3,TP53RK,DDX17,TTC3,TERF2,YPEL5,WHSC1L1,HLA-DRB4,MIB1,CTSB,CD86,PRKCH,DHFR,SETBP1,COL3A1,YTHDC2,TAX1BP1,SRRT,PDGFA,CNTF,CLU,GLIPR1,PTPRF,IFIT1,PTPN4,COL6A1,IFT20,RGS5,PTPRJ,MAP3K7 (includes EG:172842),CD1A,HPGD,DAB2,LTBP4,NCL,EIF3H,…
32	Cell Cycle	1,75E-03-2,67E-02	NPM1,CBX7,PHC2,VPRBP,NOLC1,CLU,PTPRF,SOD2,RHOB,MAP3K7 (includes EG:172842),HPGD,FOSL2,CAST,PLAC8,EP400,EWSR1,PRMT2,PHC1,CLTC,ATRX,CSNK1D,DDX17,EMP1,IL16,KIF2A,TOB2,MAPK14,CD180,CSF1 (includes EG:12977),PRKCH,CDK19,AKAP9,ACRBP
33	Developmental Disorder	1,75E-03-2,67E-02	PHC2,PDGFA,CNTF,CLU,PTPRF,GNPTAB,CD2AP,IPMK,SOD2,PTPRJ,MAP3K7 (includes EG:172842),ADA,FOSL2,VCL,HIPK1,FUCA1,ATRX,PHC1,F13A1,PYGL,CISD2,MAPK14,MIB1,GLE1 (includes EG:2733),PTPRS,CTSB,GBE1,CPOX,IVD,AP1G1,COL3A1
34	Hair and Skin Development and Function	1,75E-03-2,67E-02	OGT,MAPK14,PDGFA,CLU,DAB2,LBH,PRKCH,AKAP9,DDX17
35	Renal and Urological Disease	1,75E-03-1,75E-02	CCR5,RPL3,SRRT,CLTC,CLU,SNW1,PTPRF,XIAP,TTC3,KPNB1,CD2AP,SOD2,PTPRJ,RHOB,CLTA,PTPRS,CTSB,PRKCH,IVD
36	Organismal Injury and Abnormalities	1,98E-03-2,67E-02	CCR5,RPL3,SRRT,CNTF,CLU,F13A1,SNW1,IFNGR1,IDE,XIAP,TTC3,KPNB1,SOD2,ABL2,PTPRJ,RHOB,MIB1,CLTA,CTSB,ADA,PRKCH
37	Molecular Transport	2,09E-03-2,67E-02	PIK3C2B,NPM1,CNTF,NOLC1,HSPA9,CSNK1D,CASK,IL16,KPNB1,CTSA,MAPK14,SOD2,NDEL1,RHOB,GLE1 (includes EG:2733),ADA,SLC6A1,EIF5A,PLTP,AP1G1
38	Protein Trafficking	2,09E-03-1,34E-02	NPM1,NOLC1,HSPA9,CSNK1D,CASK,PTPRF,KPNB1,CTSA,SOD2,NDEL1,RHOB,EIF5A,AP1G1
39	Reproductive System Development and Function	2,3E-03-1,68E-02	MAPK14,CSF1 (includes EG:12977),CLU,PTPRS,DAB2,LBH,PTPRF
40	Cell-mediated Immune Response	2,49E-03-2,67E-02	IL16,CCR5,TRAF3IP2,CD86,IFNGR1
41	Cell Morphology	2,59E-03-1,99E-02	SEMA3E,CCR5,EP400,PDGFA,CNTF,CLTC,RAP2C,CISD2,PTBP1,KIF2A,CAPNS1,MAPK14,ABL2,RHOB,NDEL1,MAP3K7 (includes EG:172842),ATG4D,CSF1 (includes EG:12977),ADA,DAB2,MAP1LC3A,PRKCH,VCL,CAST
42	Post-Translational Modification	3,06E-03-3,06E-03	GPX3,SOD2,DCTPP1,IDE
43	RNA Post-Transcriptional Modification	3,36E-03-2,51E-02	PTBP1,NPM1,MAPK14,MAP3K7 (includes EG:172842),NOP58,NOLC1,SNRPD1,SNW1,HNRNPH3,DDX17,SSB
44	Cellular Growth and Proliferation	3,56E-03-2,67E-02	NPM1,CBX7,SND1,PDGFA,CNTF,CLU,PTPRF,SOD2,RHOB,HPGD,DAB2,PLAC8,EWSR1,EP400,EIF3H,CLTC,PHC1,IL16,MAPK14,CSF1 (includes EG:12977),E2F7,PTPRS,CTSB,DHFR,PMEPA1
45	Cellular Compromise	3,61E-03-2,67E-02	TBCE,SOD2,CNTF,CLU,SMARCC1,PPP1CA,CISD2
46	Nervous System Development and Function	3,61E-03-2,67E-02	SEMA3E,CYTH2,PDGFA,CNTF,CLU,PTPRF,TBCE,PREX1,KIF2A,SOD2,ABL2,NDEL1,RHOB,MIB1,CSF1 (includes EG:12977),PTPRS,VCL,PPP1CA,AKAP9,MSN
47	Renal and Urological System Development and Function	3,61E-03-1,68E-02	IL16,MAPK14,VPRBP,PTPRS,PTPRF
48	Gene Expression	4,09E-03-1,97E-02	MED13,NPM1,CBX7,SND1,CCR5,NOLC1,TSC22D3,SOD2,TCF25,TRAF3IP2,IKZF4,RHOB,ADA,TDP2,FOSL2,CRIM1,PSMC2,HIPK1,PPP1CA,CHD3,EWSR1,SNW1,DDX17,TERF2,WHSC1L1,POU2F1,EIF4H,MTERFD3,CD86,LCOR,KDM3A,USP21,PDGFA,CNTF,RBBP7,ZBTB38,OGT,MAP3K7 (includes EG:172842),CTBP2,UBE2V1,DAB2,PRMT2,EIF3H,ATRX,CASK,XIAP,IL16,WARS,MAPK14,CSF1 (includes EG:12977),E2F7,LBH,SMARCC1,SSB
49	Connective Tissue Disorders	4,77E-03-2,67E-02	SOD2,ABL2,MIB1,CNTF,GLE1 (includes EG:2733),CLU,F13A1,COL3A1
50	Hematological Disease	4,77E-03-2,67E-02	CCR5,TAX1BP1,ATRX,F13A1,IFNGR1,ACTG1,XIAP,CD1A,CTSB,ADA,CD86,DHFR,IVD,CPOX,COL3A1
51	Skeletal and Muscular Disorders	7,42E-03-2,67E-02	MAPK14,CSF1 (includes EG:12977),CNTF,GLE1 (includes EG:2733),PTPRS,CLU,CD86,FOSL2,IFNGR1,PTPRF,COL3A1
52	Organ Morphology	8,89E-03-2,67E-02	TRAF3IP2,SOD2,PDGFA,CTSB,PTPRS,F13A1,PTPRF
53	Visual System Development and Function	8,89E-03-2,67E-02	SOD2,CNTF,PTPRS,AKAP9,PTPRF
54	Amino Acid Metabolism	9,12E-03-2,67E-02	SLC6A1,CD86,DHFR,IVD,KYNU
55	RNA Damage and Repair	9,12E-03-9,12E-03	MAPK14,MAP3K7 (includes EG:172842)
56	Small Molecule Biochemistry	9,12E-03-2,67E-02	KDM3A,ENPP6,PIK3C2B,DPYD,CNTF,IL16,OGT,MAPK14,ADA,HPGD,SLC6A1,CD86,PLTP,DHFR,CPOX,IVD,KYNU,PAFAH1B3
57	Cardiovascular Disease	9,69E-03-2,67E-02	CCR5,TNNC1,CLU,F13A1,IFNGR1,MAPK14,SOD2,EIF4H,CSF1 (includes EG:12977),ASTN2,HPGD,GBE1,PRKCH,LTBP4,CAST,VCL,DHFR,PPP1CA,AKAP9,COL3A1
58	Hepatic System Disease	9,69E-03-2,67E-02	CCR5,CSF1 (includes EG:12977),MAP3K7 (includes EG:172842),IFNGR1,CPOX,COL3A1
59	Lipid Metabolism	1,08E-02-2,67E-02	IL16,ENPP6,PIK3C2B,MAPK14,CNTF,HPGD,PLTP,PAFAH1B3
60	Carbohydrate Metabolism	1,14E-02-2,67E-02	ENPP6,PIK3C2B,OGT,GBE1,PYGL,PLTP,PPP1CA
61	Psychological Disorders	1,17E-02-1,17E-02	SND1,EWSR1,RPL3,HSPH1,CNTF,ZDHHC9,DLG3,RUSC1,KIF2A,SOD2,DNAH10,CTSB,SLC6A1,DHFR,AP1G1
62	Organ Development	1,32E-02-2,67E-02	SEMA3E,OGT,WARS,MAPK14,CSF1 (includes EG:12977),PDGFA,ADA
63	Cellular Response to Therapeutics	1,34E-02-1,34E-02	TERF2
64	Digestive System Development and Function	1,34E-02-2,67E-02	PDGFA,CSF1 (includes EG:12977),CLU
65	Drug Metabolism	1,34E-02-2,67E-02	DPYD,ENSA,CNTF,CTSB,DHFR
66	Endocrine System Development and Function	1,34E-02-1,34E-02	CLU
67	Endocrine System Disorders	1,34E-02-1,75E-02	TBCE,PTPRS,CTSB,CD86,IFNGR1
68	Free Radical Scavenging	1,34E-02-2,67E-02	PREX1,SOD2,CLU
69	Humoral Immune Response	1,34E-02-1,34E-02	CD180
70	Nucleic Acid Metabolism	1,34E-02-2,67E-02	DPYD,ADA
71	Reproductive System Disease	1,34E-02-2,67E-02	YTHDC2,CCR5,COG4 (includes EG:102339),EIF3H,VPRBP,HSPA9,CLU,F13A1,TERF2,TMEM181,MAP3K7 (includes EG:172842),RAB5C,ADA,NDUFS6,DHFR,GOSR2,CRIM1,SSB
72	Respiratory System Development and Function	1,34E-02-2,67E-02	PDGFA,ADA
73	Tumor Morphology	1,34E-02-1,34E-02	MAPK14,CTSB,CLU
74	Vitamin and Mineral Metabolism	1,34E-02-1,34E-02	DHFR
75	Behavior	1,53E-02-1,53E-02	CCR5,SOD2,SLC6A1,CISD2
76	Organismal Functions	1,63E-02-1,63E-02	DCBLD2,PIK3C2B,PDGFA,PENK,PRKCH,COL3A1
77	Respiratory Disease	1,67E-02-1,67E-02	CCR5,PDGFA,CSF1 (includes EG:12977),LTBP4
78	Dental Disease	1,9E-02-1,9E-02	PTPRS,PTPRF

## Sheet: Canonical Pathways
Supplementary File - Ingenuity Pathway Analysis annotations
Worksheet 3 - Enriched Canonical Pathways
#	Annotation	-log(p-value)	Ratio	Molecules
1	Protein Ubiquitination Pathway	3,1E00	4,09E-02	USP21,HSPA4,HSCB,DNAJC8,HSPH1,HSPA9,UBE2V1,HSPA6,HLA-B,PSMC2,XIAP
2	Clathrin-mediated Endocytosis Signaling	3,01E00	4,62E-02	PIK3C2B,CD2AP,PDGFA,CLTA,RAB5C,CLTC,CLU,DAB2,ACTG1
3	Dendritic Cell Maturation	2,89E00	4,32E-02	PIK3C2B,MAPK14,HLA-DRB4,CD1A,HLA-B,CD86,HLA-DRB5,COL3A1
4	CTLA4 Signaling in Cytotoxic T Lymphocytes	2,82E00	6,12E-02	PIK3C2B,CLTA,CLTC,CD86,HLA-DRB5,AP1G1
5	Virus Entry via Endocytic Pathways	2,73E00	6E-02	PIK3C2B,CLTA,CLTC,HLA-B,PRKCH,ACTG1
6	Macropinocytosis Signaling	2,66E00	6,58E-02	ANKFY1,PIK3C2B,CSF1 (includes EG:12977),PDGFA,PRKCH
7	Production of Nitric Oxide and Reactive Oxygen Species in Macrophages	2,43E00	3,81E-02	PIK3C2B,MAPK14,RHOB,MAP3K7 (includes EG:172842),CLU,IFNGR1,PRKCH,PPP1CA
8	Crosstalk between Dendritic Cells and Natural Killer Cells	2,14E00	5,26E-02	HLA-DRB4,HLA-B,CD86,ACTG1,HLA-DRB5
9	HMGB1 Signaling	2,06E00	5E-02	PIK3C2B,MAPK14,RHOB,RBBP7,IFNGR1
10	NRF2-mediated Oxidative Stress Response	1,97E00	3,66E-02	PIK3C2B,SOD2,MAPK14,MAP3K7 (includes EG:172842),DNAJC8,PRKCH,ACTG1
11	IL-17A Signaling in Airway Cells	1,95E00	5,56E-02	PIK3C2B,MAPK14,TRAF3IP2,MAP3K7 (includes EG:172842)
12	IL-17A Signaling in Fibroblasts	1,94E00	7,5E-02	MAPK14,TRAF3IP2,MAP3K7 (includes EG:172842)
13	Antigen Presentation Pathway	1,88E00	7,5E-02	HLA-DRB4,HLA-B,HLA-DRB5
14	IL-17 Signaling	1,8E00	5,41E-02	PIK3C2B,MAPK14,TRAF3IP2,MAP3K7 (includes EG:172842)
15	LPS-stimulated MAPK Signaling	1,78E00	4,88E-02	PIK3C2B,MAPK14,MAP3K7 (includes EG:172842),PRKCH
16	BMP signaling pathway	1,78E00	5E-02	MAPK14,MAP3K7 (includes EG:172842),PRKAR2A,XIAP
17	Leukocyte Extravasation Signaling	1,77E00	3,52E-02	PIK3C2B,MAPK14,ARHGAP12,PRKCH,VCL,ACTG1,MSN
18	PKCθ Signaling in T Lymphocytes	1,65E00	3,52E-02	PIK3C2B,POU2F1,MAP3K7 (includes EG:172842),CD86,HLA-DRB5
19	Neuroprotective Role of THOP1 in Alzheimer's Disease	1,62E00	5,56E-02	PRKAR2A,HLA-B,IDE
20	Graft-versus-Host Disease Signaling	1,6E00	6E-02	HLA-B,CD86,HLA-DRB5
21	MSP-RON Signaling Pathway	1,6E00	5,88E-02	PIK3C2B,CSF1 (includes EG:12977),ACTG1
22	Allograft Rejection Signaling	1,59E00	4,21E-02	HLA-DRB4,HLA-B,CD86,HLA-DRB5
23	Autoimmune Thyroid Disease Signaling	1,55E00	4,92E-02	HLA-B,CD86,HLA-DRB5
24	DNA Methylation and Transcriptional Repression Signaling	1,54E00	8,7E-02	CHD3,RBBP7
25	RANK Signaling in Osteoclasts	1,51E00	4,21E-02	PIK3C2B,MAPK14,MAP3K7 (includes EG:172842),XIAP
26	FAK Signaling	1,48E00	3,92E-02	PIK3C2B,CAPNS1,VCL,ACTG1
27	Communication between Innate and Adaptive Immune Cells	1,47E00	3,67E-02	HLA-DRB4,HLA-B,CD86,HLA-DRB5
28	IL-12 Signaling and Production in Macrophages	1,43E00	3,23E-02	PIK3C2B,MAPK14,CLU,IFNGR1,PRKCH
29	Mouse Embryonic Stem Cell Pluripotency	1,41E00	4,04E-02	PIK3C2B,MAPK14,MAP3K7 (includes EG:172842),XIAP
30	Hepatic Fibrosis / Hepatic Stellate Cell Activation	1,39E00	3,4E-02	CCR5,CSF1 (includes EG:12977),PDGFA,IFNGR1,COL3A1
31	Role of NFAT in Cardiac Hypertrophy	1,36E00	2,86E-02	PIK3C2B,MAPK14,MAP3K7 (includes EG:172842),PRKAR2A,RCAN3,PRKCH
32	eNOS Signaling	1,36E00	3,31E-02	HSPA4,PIK3C2B,HSPA9,HSPA6,PRKAR2A
33	EIF2 Signaling	1,35E00	2,93E-02	PIK3C2B,RPL3,EIF3H,RPL8,PPP1CA,RPL9
34	Paxillin Signaling	1,33E00	3,57E-02	PIK3C2B,MAPK14,VCL,ACTG1
35	CD40 Signaling	1,28E00	4,29E-02	PIK3C2B,MAPK14,MAP3K7 (includes EG:172842)
36	Intrinsic Prothrombin Activation Pathway	1,24E00	6,25E-02	F13A1,COL3A1
37	Role of Macrophages, Fibroblasts and Endothelial Cells in Rheumatoid Arthritis	1,24E00	2,4E-02	IL16,PIK3C2B,MAPK14,TRAF3IP2,CSF1 (includes EG:12977),PDGFA,MAP3K7 (includes EG:172842),PRKCH
38	Amyotrophic Lateral Sclerosis Signaling	1,22E00	3,33E-02	PIK3C2B,CAPNS1,RAB5C,XIAP
39	Role of PI3K/AKT Signaling in the Pathogenesis of Influenza	1,21E00	4,05E-02	PIK3C2B,CCR5,PLAC8
40	Germ Cell-Sertoli Cell Junction Signaling	1,2E00	3,03E-02	PIK3C2B,MAPK14,RHOB,MAP3K7 (includes EG:172842),ACTG1
41	β-alanine Metabolism	1,18E00	3,33E-02	ACAD11,HADHB,DPYD
42	T Helper Cell Differentiation	1,17E00	4,17E-02	CD86,IFNGR1,HLA-DRB5
43	Glucocorticoid Receptor Signaling	1,16E00	2,38E-02	HSPA4,PIK3C2B,POU2F1,MAPK14,MAP3K7 (includes EG:172842),HSPA9,HSPA6
44	IL-10 Signaling	1,14E00	3,85E-02	CCR5,MAPK14,MAP3K7 (includes EG:172842)
45	Growth Hormone Signaling	1,14E00	4E-02	PIK3C2B,SOCS4,PRKCH
46	Atherosclerosis Signaling	1,14E00	3,1E-02	CSF1 (includes EG:12977),PDGFA,CLU,COL3A1
47	Renin-Angiotensin Signaling	1,13E00	3,17E-02	PIK3C2B,MAPK14,PRKAR2A,PRKCH
48	Interferon Signaling	1,12E00	5,56E-02	IFIT1,IFNGR1
49	Acute Phase Response Signaling	1,12E00	2,82E-02	SOD2,MAPK14,MAP3K7 (includes EG:172842),NOLC1,SOCS4
50	NF-κB Activation by Viruses	1,11E00	3,66E-02	PIK3C2B,CCR5,PRKCH
51	CCR5 Signaling in Macrophages	1,11E00	3,19E-02	CCR5,MAPK14,PRKCH
52	Inositol Phosphate Metabolism	1,11E00	2,58E-02	PIK3C2B,IPMK,CSNK1D,PRKCH,HIPK1
53	B Cell Development	1,1E00	5,56E-02	CD86,HLA-DRB5
54	Caveolar-mediated Endocytosis Signaling	1,08E00	3,53E-02	RAB5C,HLA-B,ACTG1
55	Prolactin Signaling	1,08E00	3,75E-02	PIK3C2B,SOCS4,PRKCH
56	PDGF Signaling	1,07E00	3,8E-02	PIK3C2B,ABL2,PDGFA
57	Gap Junction Signaling	1,07E00	2,75E-02	PIK3C2B,CSNK1D,PRKAR2A,PRKCH,ACTG1
58	Reelin Signaling in Neurons	1,05E00	3,66E-02	PIK3C2B,NDEL1,PAFAH1B3
59	RAR Activation	1,04E00	2,67E-02	MAPK14,PRMT2,PRKAR2A,SNW1,PRKCH
60	Role of NFAT in Regulation of the Immune Response	1,04E00	2,53E-02	PIK3C2B,CSNK1D,RCAN3,CD86,HLA-DRB5
61	Cytotoxic T Lymphocyte-mediated Apoptosis of Target Cells	1,03E00	3,53E-02	HLA-DRB4,HLA-B,HLA-DRB5
62	Ubiquinone Biosynthesis	1,02E00	2,73E-02	NDUFA4,NDUFS6,NDUFA12
63	GNRH Signaling	1,01E00	2,74E-02	MAPK14,MAP3K7 (includes EG:172842),PRKAR2A,PRKCH
64	Role of PKR in Interferon Induction and Antiviral Response	9,98E-01	4,35E-02	MAPK14,MAP3K7 (includes EG:172842)
65	Mechanisms of Viral Exit from Host Cells	9,98E-01	4,44E-02	PRKCH,ACTG1
66	Insulin Receptor Signaling	9,9E-01	2,94E-02	PIK3C2B,PRKAR2A,PPP1CA,PTPRF
67	OX40 Signaling Pathway	9,73E-01	3,19E-02	HLA-DRB4,HLA-B,HLA-DRB5
68	Type II Diabetes Mellitus Signaling	9,73E-01	2,52E-02	PIK3C2B,MAP3K7 (includes EG:172842),SOCS4,PRKCH
69	Altered T Cell and B Cell Signaling in Rheumatoid Arthritis	9,62E-01	3,26E-02	CSF1 (includes EG:12977),CD86,HLA-DRB5
70	Pathogenesis of Multiple Sclerosis	9,41E-01	1,11E-01	CCR5
71	Factors Promoting Cardiogenesis in Vertebrates	9,4E-01	3,16E-02	MAPK14,MAP3K7 (includes EG:172842),PRKCH
72	Cardiac β-adrenergic Signaling	9,22E-01	2,6E-02	PRKAR2A,TDP2,PPP1CA,AKAP9
73	p53 Signaling	8,87E-01	3,12E-02	PIK3C2B,MAPK14,CSNK1D
74	VEGF Signaling	8,87E-01	3,03E-02	PIK3C2B,VCL,ACTG1
75	Integrin Signaling	8,84E-01	2,38E-02	PIK3C2B,CAPNS1,RHOB,VCL,ACTG1
76	iNOS Signaling	8,82E-01	3,77E-02	MAPK14,IFNGR1
77	IL-1 Signaling	8,77E-01	2,83E-02	MAPK14,MAP3K7 (includes EG:172842),PRKAR2A
78	Starch and Sucrose Metabolism	8,77E-01	1,81E-02	PGM5,GBE1,PYGL
79	Toll-like Receptor Signaling	8,53E-01	3,64E-02	MAPK14,MAP3K7 (includes EG:172842)
80	α-Adrenergic Signaling	8,48E-01	2,86E-02	PRKAR2A,PYGL,PRKCH
81	Valine, Leucine and Isoleucine Degradation	8,48E-01	2,8E-02	ACAD11,HADHB,IVD
82	Hematopoiesis from Multipotent Stem Cells	8,24E-01	8,33E-02	CSF1 (includes EG:12977)
83	Glioma Signaling	8,2E-01	2,68E-02	PIK3C2B,PDGFA,PRKCH
84	IGF-1 Signaling	8,2E-01	2,83E-02	PIK3C2B,PRKAR2A,SOCS4
85	CNTF Signaling	8,12E-01	3,64E-02	PIK3C2B,CNTF
86	nNOS Signaling in Neurons	8,12E-01	3,85E-02	CAPNS1,PRKCH
87	Mitochondrial Dysfunction	8,07E-01	2,3E-02	NDUFA4,SOD2,NDUFS6,NDUFA12
88	Tight Junction Signaling	8,07E-01	2,45E-02	PRKAR2A,CASK,VCL,ACTG1
89	HGF Signaling	8,02E-01	2,86E-02	PIK3C2B,MAP3K7 (includes EG:172842),PRKCH
90	Cholecystokinin/Gastrin-mediated Signaling	7,68E-01	2,83E-02	MAPK14,RHOB,PRKCH
91	DNA Double-Strand Break Repair by Homologous Recombination	7,63E-01	5,88E-02	ATRX
92	Nur77 Signaling in T Lymphocytes	7,61E-01	3,17E-02	CD86,HLA-DRB5
93	Role of IL-17A in Arthritis	7,61E-01	3,17E-02	PIK3C2B,MAPK14
94	Actin Cytoskeleton Signaling	7,58E-01	2,07E-02	PIK3C2B,PDGFA,VCL,ACTG1,MSN
95	Cdc42 Signaling	7,53E-01	2,25E-02	MAPK14,HLA-DRB4,HLA-B,HLA-DRB5
96	Neuropathic Pain Signaling In Dorsal Horn Neurons	7,51E-01	2,68E-02	PIK3C2B,PRKAR2A,PRKCH
97	Fc Epsilon RI Signaling	7,43E-01	2,7E-02	PIK3C2B,MAPK14,PRKCH
98	Role of Osteoblasts, Osteoclasts and Chondrocytes in Rheumatoid Arthritis	7,41E-01	2,09E-02	PIK3C2B,MAPK14,CSF1 (includes EG:12977),MAP3K7 (includes EG:172842),XIAP
99	Glioma Invasiveness Signaling	7,38E-01	3,33E-02	PIK3C2B,RHOB
100	Telomere Extension by Telomerase	7,36E-01	5,88E-02	TERF2
101	Molecular Mechanisms of Cancer	7,29E-01	1,85E-02	PIK3C2B,MAPK14,RHOB,MAP3K7 (includes EG:172842),PRKAR2A,PRKCH,XIAP
102	NF-κB Signaling	7,28E-01	2,29E-02	PIK3C2B,MAP3K7 (includes EG:172842),UBE2V1,TDP2
103	Role of Tissue Factor in Cancer	7,27E-01	2,63E-02	PIK3C2B,MAPK14,CSF1 (includes EG:12977)
104	Thrombopoietin Signaling	7,26E-01	3,17E-02	PIK3C2B,PRKCH
105	Synaptic Long Term Potentiation	7,19E-01	2,63E-02	PRKAR2A,PRKCH,PPP1CA
106	RhoA Signaling	7,12E-01	2,63E-02	ARHGAP12,ACTG1,MSN
107	IL-15 Signaling	7,04E-01	2,99E-02	PIK3C2B,MAPK14
108	JAK/Stat Signaling	7,04E-01	3,12E-02	PIK3C2B,SOCS4
109	Androgen Signaling	7,04E-01	2,1E-02	HSPA4,PRKAR2A,PRKCH
110	Cardiac Hypertrophy Signaling	6,99E-01	2,05E-02	PIK3C2B,MAPK14,RHOB,MAP3K7 (includes EG:172842),PRKAR2A
111	Sphingosine-1-phosphate Signaling	6,89E-01	2,44E-02	PIK3C2B,RHOB,PDGFA
112	IL-6 Signaling	6,89E-01	2,42E-02	PIK3C2B,MAPK14,MAP3K7 (includes EG:172842)
113	Extrinsic Prothrombin Activation Pathway	6,87E-01	5E-02	F13A1
114	Nicotinate and Nicotinamide Metabolism	6,75E-01	2,22E-02	CSNK1D,PRKCH,HIPK1
115	Hypoxia Signaling in the Cardiovascular System	6,73E-01	3,08E-02	UBE2V1,CSNK1D
116	CCR3 Signaling in Eosinophils	6,68E-01	2,38E-02	PIK3C2B,MAPK14,PRKCH
117	Cardiomyocyte Differentiation via BMP Receptors	6,65E-01	5E-02	MAP3K7 (includes EG:172842)
118	RAN Signaling	6,65E-01	4,35E-02	KPNB1
119	Parkinson's Signaling	6,65E-01	5,56E-02	MAPK14
120	Dopamine-DARPP32 Feedback in cAMP Signaling	6,62E-01	2,14E-02	CSNK1D,PRKAR2A,PRKCH,PPP1CA
121	CD28 Signaling in T Helper Cells	6,54E-01	2,27E-02	PIK3C2B,CD86,HLA-DRB5
122	Corticotropin Releasing Hormone Signaling	6,54E-01	2,21E-02	MAPK14,PRKAR2A,PRKCH
123	Calcium-induced T Lymphocyte Apoptosis	6,53E-01	2,86E-02	PRKCH,HLA-DRB5
124	RhoGDI Signaling	6,51E-01	2,01E-02	RHOB,ARHGAP12,ACTG1,MSN
125	Glycosphingolipid Biosynthesis - Lactoseries	6,45E-01	3,57E-02	B3GNT5
126	Lipid Antigen Presentation by CD1	6,25E-01	4,35E-02	CD1A
127	Sertoli Cell-Sertoli Cell Junction Signaling	6,19E-01	2,03E-02	MAPK14,MAP3K7 (includes EG:172842),PRKAR2A,ACTG1
128	Erythropoietin Signaling	6,16E-01	2,56E-02	PIK3C2B,PRKCH
129	IL-4 Signaling	6,16E-01	2,74E-02	PIK3C2B,HLA-DRB5
130	IL-3 Signaling	6,07E-01	2,7E-02	PIK3C2B,PRKCH
131	FLT3 Signaling in Hematopoietic Progenitor Cells	5,99E-01	2,7E-02	PIK3C2B,MAPK14
132	Chemokine Signaling	5,9E-01	2,74E-02	CCR5,MAPK14
133	P2Y Purigenic Receptor Signaling Pathway	5,89E-01	2,14E-02	PIK3C2B,PRKAR2A,PRKCH
134	Protein Kinase A Signaling	5,84E-01	1,82E-02	PRKAR2A,TDP2,PYGL,PRKCH,PPP1CA,AKAP9
135	Thrombin Signaling	5,69E-01	1,94E-02	PIK3C2B,MAPK14,RHOB,PRKCH
136	HER-2 Signaling in Breast Cancer	5,66E-01	2,5E-02	PIK3C2B,PRKCH
137	mTOR Signaling	5,64E-01	1,9E-02	PIK3C2B,EIF3H,RHOB,PRKCH
138	Breast Cancer Regulation by Stathmin1	5,59E-01	1,92E-02	PIK3C2B,PRKAR2A,PRKCH,PPP1CA
139	IL-22 Signaling	5,57E-01	4E-02	MAPK14
140	Role of JAK1, JAK2 and TYK2 in Interferon Signaling	5,57E-01	3,7E-02	IFNGR1
141	Melatonin Signaling	5,5E-01	2,5E-02	PRKAR2A,PRKCH
142	VDR/RXR Activation	5,42E-01	2,47E-02	PDGFA,PRKCH
143	IL-17A Signaling in Gastric Cells	5,42E-01	4E-02	MAPK14
144	Role of JAK family kinases in IL-6-type Cytokine Signaling	5,42E-01	3,7E-02	MAPK14
145	Purine Metabolism	5,23E-01	1,53E-02	DCTPP1,ADA,CASK,IDE,PSMC2,AMPD2
146	Relaxin Signaling	5,21E-01	1,91E-02	PIK3C2B,PRKAR2A,TDP2
147	VEGF Family Ligand-Receptor Interactions	5,2E-01	2,38E-02	PIK3C2B,PRKCH
148	Lysine Degradation	5,2E-01	1,46E-02	HADHB,WHSC1L1
149	N-Glycan Degradation	5,14E-01	3,7E-02	FUCA1
150	Leptin Signaling in Obesity	5,13E-01	2,27E-02	PIK3C2B,PRKAR2A
151	TGF-β Signaling	5,13E-01	2,25E-02	MAPK14,MAP3K7 (includes EG:172842)
152	Propanoate Metabolism	5,06E-01	1,64E-02	ACAD11,HADHB
153	AMPK Signaling	5E-01	1,81E-02	PIK3C2B,MAPK14,PRKAR2A
154	Hepatic Cholestasis	4,95E-01	1,71E-02	MAP3K7 (includes EG:172842),PRKAR2A,PRKCH
155	B Cell Receptor Signaling	4,9E-01	1,92E-02	PIK3C2B,MAPK14,MAP3K7 (includes EG:172842)
156	TNFR2 Signaling	4,89E-01	2,94E-02	XIAP
157	One Carbon Pool by Folate	4,89E-01	2,78E-02	DHFR
158	Melanocyte Development and Pigmentation Signaling	4,86E-01	2,17E-02	PIK3C2B,PRKAR2A
159	FGF Signaling	4,8E-01	2,22E-02	PIK3C2B,MAPK14
160	Sonic Hedgehog Signaling	4,77E-01	3,03E-02	PRKAR2A
161	Nitric Oxide Signaling in the Cardiovascular System	4,73E-01	2E-02	PIK3C2B,PRKAR2A
162	Apoptosis Signaling	4,73E-01	2,08E-02	CAPNS1,XIAP
163	Regulation of eIF4 and p70S6K Signaling	4,71E-01	1,7E-02	PIK3C2B,MAPK14,EIF3H
164	Dopamine Receptor Signaling	4,67E-01	2,11E-02	PRKAR2A,PPP1CA
165	4-1BB Signaling in T Lymphocytes	4,65E-01	2,78E-02	MAPK14
166	Glioblastoma Multiforme Signaling	4,61E-01	1,79E-02	PIK3C2B,RHOB,PDGFA
167	CDK5 Signaling	4,61E-01	2,13E-02	PRKAR2A,PPP1CA
168	PAK Signaling	4,61E-01	1,87E-02	PIK3C2B,PDGFA
169	Oxidative Phosphorylation	4,52E-01	1,89E-02	NDUFA4,NDUFS6,NDUFA12
170	Neuregulin Signaling	4,49E-01	1,96E-02	ERBB2IP,PRKCH
171	Chronic Myeloid Leukemia Signaling	4,49E-01	1,92E-02	PIK3C2B,CTBP2
172	Systemic Lupus Erythematosus Signaling	4,47E-01	1,61E-02	PIK3C2B,HLA-B,CD86,SNRPD1
173	Circadian Rhythm Signaling	4,43E-01	2,86E-02	CSNK1D
174	CXCR4 Signaling	4,39E-01	1,79E-02	PIK3C2B,RHOB,PRKCH
175	SAPK/JNK Signaling	4,37E-01	1,96E-02	PIK3C2B,MAP3K7 (includes EG:172842)
176	PPAR Signaling	4,37E-01	1,89E-02	PDGFA,MAP3K7 (includes EG:172842)
177	IL-9 Signaling	4,33E-01	2,5E-02	PIK3C2B
178	TWEAK Signaling	4,33E-01	2,56E-02	XIAP
179	Role of JAK2 in Hormone-like Cytokine Signaling	4,33E-01	2,78E-02	SOCS4
180	Role of Pattern Recognition Receptors in Recognition of Bacteria and Viruses	4,31E-01	1,89E-02	PIK3C2B,PRKCH
181	Coagulation System	4,23E-01	2,63E-02	F13A1
182	Folate Biosynthesis	4,23E-01	1,33E-02	DHFR
183	Signaling by Rho Family GTPases	4,21E-01	1,58E-02	PIK3C2B,RHOB,ACTG1,MSN
184	Fcγ Receptor-mediated Phagocytosis in Macrophages and Monocytes	4,2E-01	1,96E-02	PRKCH,ACTG1
185	G Beta Gamma Signaling	4,2E-01	1,72E-02	PRKAR2A,PRKCH
186	Telomerase Signaling	4,15E-01	1,96E-02	TERF2,PIK3C2B
187	Pantothenate and CoA Biosynthesis	4,05E-01	1,64E-02	DPYD
188	Glycosphingolipid Biosynthesis - Neolactoseries	3,96E-01	1,54E-02	B3GNT5
189	April Mediated Signaling	3,96E-01	2,33E-02	MAPK14
190	Tryptophan Metabolism	3,9E-01	1,29E-02	HADHB,WARS,KYNU
191	HIF1α Signaling	3,89E-01	1,87E-02	PIK3C2B,MAPK14
192	Inhibition of Angiogenesis by TSP1	3,87E-01	2,56E-02	MAPK14
193	Colorectal Cancer Metastasis Signaling	3,85E-01	1,56E-02	PIK3C2B,RHOB,PRKAR2A,IFNGR1
194	p38 MAPK Signaling	3,79E-01	1,89E-02	MAPK14,MAP3K7 (includes EG:172842)
195	B Cell Activating Factor Signaling	3,79E-01	2,22E-02	MAPK14
196	PPARα/RXRα Activation	3,79E-01	1,6E-02	MAPK14,MAP3K7 (includes EG:172842),PRKAR2A
197	Natural Killer Cell Signaling	3,74E-01	1,83E-02	PIK3C2B,PRKCH
198	IL-8 Signaling	3,71E-01	1,55E-02	PIK3C2B,RHOB,PRKCH
199	Glycosphingolipid Biosynthesis - Ganglioseries	3,71E-01	1,79E-02	ST6GALNAC2
200	Endothelin-1 Signaling	3,64E-01	1,64E-02	PIK3C2B,MAPK14,PRKCH
201	CREB Signaling in Neurons	3,64E-01	1,49E-02	PIK3C2B,PRKAR2A,PRKCH
202	NGF Signaling	3,6E-01	1,72E-02	PIK3C2B,MAP3K7 (includes EG:172842)
203	Calcium Signaling	3,57E-01	1,46E-02	TNNC1,PRKAR2A,RCAN3
204	iCOS-iCOSL Signaling in T Helper Cells	3,56E-01	1,64E-02	PIK3C2B,HLA-DRB5
205	Role of IL-17F in Allergic Inflammatory Airway Diseases	3,55E-01	2,17E-02	TRAF3IP2
206	Melanoma Signaling	3,48E-01	2,17E-02	PIK3C2B
207	Role of Hypercytokinemia/hyperchemokinemia in the Pathogenesis of Influenza	3,48E-01	2,27E-02	CCR5
208	FcγRIIB Signaling in B Lymphocytes	3,41E-01	1,69E-02	PIK3C2B
209	Docosahexaenoic Acid (DHA) Signaling	3,41E-01	2,04E-02	PIK3C2B
210	Role of Oct4 in Mammalian Embryonic Stem Cell Pluripotency	3,41E-01	2,22E-02	PHC1
211	fMLP Signaling in Neutrophils	3,38E-01	1,56E-02	PIK3C2B,PRKCH
212	ILK Signaling	3,37E-01	1,56E-02	PIK3C2B,RHOB,ACTG1
213	Fatty Acid Elongation in Mitochondria	3,34E-01	2,13E-02	HADHB
214	ERK/MAPK Signaling	3,33E-01	1,47E-02	PIK3C2B,PRKAR2A,PPP1CA
215	Hereditary Breast Cancer Signaling	3,3E-01	1,57E-02	NPM1,PIK3C2B
216	TNFR1 Signaling	3,21E-01	1,89E-02	XIAP
217	14-3-3-mediated Signaling	3,18E-01	1,64E-02	PIK3C2B,PRKCH
218	EGF Signaling	3,08E-01	1,92E-02	PIK3C2B
219	CD27 Signaling in Lymphocytes	3,02E-01	1,75E-02	MAP3K7 (includes EG:172842)
220	Semaphorin Signaling in Neurons	2,96E-01	1,92E-02	RHOB
221	Hematopoiesis from Pluripotent Stem Cells	2,96E-01	1,56E-02	CSF1 (includes EG:12977)
222	LXR/RXR Activation	2,95E-01	1,47E-02	CLU,PLTP
223	Estrogen Receptor Signaling	2,92E-01	1,47E-02	MED13,CTBP2
224	Primary Immunodeficiency Signaling	2,91E-01	1,59E-02	ADA
225	GABA Receptor Signaling	2,91E-01	1,75E-02	SLC6A1
226	Endometrial Cancer Signaling	2,85E-01	1,75E-02	PIK3C2B
227	p70S6K Signaling	2,85E-01	1,5E-02	PIK3C2B,PRKCH
228	TREM1 Signaling	2,8E-01	1,52E-02	CD86
229	IL-2 Signaling	2,8E-01	1,72E-02	PIK3C2B
230	Pentose Phosphate Pathway	2,8E-01	1,25E-02	PGM5
231	Xenobiotic Metabolism Signaling	2,77E-01	1,36E-02	PIK3C2B,MAPK14,MAP3K7 (includes EG:172842),PRKCH
232	Lymphotoxin β Receptor Signaling	2,74E-01	1,64E-02	PIK3C2B
233	Actin Nucleation by ARP-WASP Complex	2,74E-01	1,52E-02	RHOB
234	Human Embryonic Stem Cell Pluripotency	2,71E-01	1,33E-02	PIK3C2B,PDGFA
235	ATM Signaling	2,69E-01	1,69E-02	MAPK14
236	Ovarian Cancer Signaling	2,68E-01	1,41E-02	PIK3C2B,PRKAR2A
237	Myc Mediated Apoptosis Signaling	2,59E-01	1,64E-02	PIK3C2B
238	Death Receptor Signaling	2,59E-01	1,54E-02	XIAP
239	Role of BRCA1 in DNA Damage Response	2,55E-01	1,54E-02	POU2F1
240	Induction of Apoptosis by HIV1	2,55E-01	1,52E-02	XIAP
241	cAMP-mediated signaling	2,52E-01	1,37E-02	PRKAR2A,TDP2,AKAP9
242	Phototransduction Pathway	2,5E-01	1,54E-02	PRKAR2A
243	Role of JAK1 and JAK3 in γc Cytokine Signaling	2,46E-01	1,49E-02	PIK3C2B
244	GM-CSF Signaling	2,41E-01	1,49E-02	PIK3C2B
245	Estrogen-Dependent Breast Cancer Signaling	2,37E-01	1,43E-02	PIK3C2B
246	Role of MAPK Signaling in the Pathogenesis of Influenza	2,33E-01	1,52E-02	MAPK14
247	Cellular Effects of Sildenafil (Viagra)	2,27E-01	1,29E-02	PRKAR2A,ACTG1
248	Angiopoietin Signaling	2,24E-01	1,35E-02	PIK3C2B
249	Antiproliferative Role of Somatostatin Receptor 2	2,24E-01	1,41E-02	PIK3C2B
250	Agrin Interactions at Neuromuscular Junction	2,17E-01	1,45E-02	ACTG1
251	Neurotrophin/TRK Signaling	2,13E-01	1,37E-02	PIK3C2B
252	Non-Small Cell Lung Cancer Signaling	2,09E-01	1,27E-02	PIK3C2B
253	PXR/RXR Activation	2,06E-01	1,14E-02	PRKAR2A
254	Renal Cell Carcinoma Signaling	2,06E-01	1,35E-02	PIK3C2B
255	Galactose Metabolism	2,02E-01	9,71E-03	PGM5
256	Small Cell Lung Cancer Signaling	1,99E-01	1,12E-02	PIK3C2B
257	Glutathione Metabolism	1,99E-01	1,12E-02	GPX3
