# Supplementary material for: Pyroptosis and adaptive immunity mechanisms are promptly engendered in mesenteric lymph-nodes during pig infections with Salmonella enterica serovar Typhimurium
Source: Vet Res. 2013 Dec 5;44(1):120. doi: 10.1186/1297-9716-44-120 (PMC4028780; doi:10.1186/1297-9716-44-120)
Supplement: Additional file 5 — DAVID Bioinformatic Database analysis of genes involved in Cell Death. Excel spreadsheet describing Gene Ontology terms associated to gene data set involved in Cell Death. [file 1297-9716-44-120-S5.xls]

## Sheet: GO Terms
Supplementary File 5 - DAVID Bioinformatic Database analysis of genes involved in "Cell Death" IPA Biofunction
Worksheet 1 - GO terms
#	Category	Term	Genes
1	GOTERM_BP_FAT	GO:0001525~angiogenesis	MAP3K7, PDGFA, MAPK14, RHOB, NCL
2	GOTERM_BP_FAT	GO:0001568~blood vessel development	MAP3K7, MIB1, PDGFA, MAPK14, RHOB, NCL
3	GOTERM_BP_FAT	GO:0001701~in utero embryonic development	MIB1, DAB2, NDEL1, ADA, TERF2
4	GOTERM_BP_FAT	GO:0001775~cell activation	CD86, CNTF, PDGFA, CSF1, ADA
5	GOTERM_BP_FAT	GO:0001944~vasculature development	MAP3K7, MIB1, PDGFA, MAPK14, RHOB, NCL
6	GOTERM_BP_FAT	GO:0002819~regulation of adaptive immune response	MAP3K7, CD86, ADA
7	GOTERM_BP_FAT	GO:0002822~regulation of adaptive immune response based on somatic recombination of immune receptors built from immunoglobulin superfamily domains	MAP3K7, CD86, ADA
8	GOTERM_BP_FAT	GO:0006508~proteolysis	MIB1, CAPNS1, XIAP, MAP1LC3A, CLU, IDE, UBE2V1, VPRBP, CTSB, CD2AP
9	GOTERM_BP_FAT	GO:0006793~phosphorus metabolic process	MAP3K7, CDK19, PPP1CA, PTPRF, HIPK1, MAPK14, CASK, PRKCH, MTMR8, ABL2
10	GOTERM_BP_FAT	GO:0006796~phosphate metabolic process	MAP3K7, CDK19, PPP1CA, PTPRF, HIPK1, MAPK14, CASK, PRKCH, MTMR8, ABL2
11	GOTERM_BP_FAT	GO:0006915~apoptosis	TRAF3IP2, XIAP, CLU, RRAGA, RHOB, TAX1BP1, SOD2
12	GOTERM_BP_FAT	GO:0006916~anti-apoptosis	XIAP, CLU, NPM1, TAX1BP1, SOD2
13	GOTERM_BP_FAT	GO:0006974~response to DNA damage stimulus	ATRX, XIAP, HIPK1, MAPK14, RAD54L, TERF2, SOD2
14	GOTERM_BP_FAT	GO:0007155~cell adhesion	PTPRF, CASK, COL6A1, RHOB, MSN, CD2AP, ABL2, VCL
15	GOTERM_BP_FAT	GO:0007568~aging	NPM1, ADA, TERF2, SOD2
16	GOTERM_BP_FAT	GO:0007610~behavior	CCR5, PENK, PDGFA, WFS1, MAPK14, ADA, SOD2
17	GOTERM_BP_FAT	GO:0008219~cell death	TRAF3IP2, FOSL2, XIAP, CLU, RRAGA, RHOB, TAX1BP1, SOD2
18	GOTERM_BP_FAT	GO:0008283~cell proliferation	SRRT, DAB2, CD86, NDEL1, PDGFA, CSF1, EMP1
19	GOTERM_BP_FAT	GO:0008284~positive regulation of cell proliferation	CD86, FOSL2, CAPNS1, CNTF, HIPK1, PDGFA, CSF1, CLU, NPM1, EIF5A, ADA
20	GOTERM_BP_FAT	GO:0008361~regulation of cell size	DAB2, CNTF, NPM1, EMP1
21	GOTERM_BP_FAT	GO:0009792~embryonic development ending in birth or egg hatching	MAP3K7, MIB1, DAB2, NDEL1, ADA, TERF2
22	GOTERM_BP_FAT	GO:0009891~positive regulation of biosynthetic process	CD86, PDGFA, SMARCC1, MAPK14, NPM1, POU2F1, CASK, EIF5A, KDM3A, SOD2
23	GOTERM_BP_FAT	GO:0009967~positive regulation of signal transduction	MAP3K7, TRAF3IP2, CNTF, CSF1, UBE2V1, ADA
24	GOTERM_BP_FAT	GO:0010035~response to inorganic substance	SRRT, PDGFA, ADA, SOD2
25	GOTERM_BP_FAT	GO:0010149~senescence	TERF2, SOD2
26	GOTERM_BP_FAT	GO:0010557~positive regulation of macromolecule biosynthetic process	CD86, PDGFA, SMARCC1, MAPK14, POU2F1, CASK, EIF5A, KDM3A
27	GOTERM_BP_FAT	GO:0010604~positive regulation of macromolecule metabolic process	CD86, CNTF, PDGFA, WFS1, SMARCC1, MAPK14, CSF1, POU2F1, CASK, EIF5A, KDM3A, TERF2
28	GOTERM_BP_FAT	GO:0010605~negative regulation of macromolecule metabolic process	SRRT, CTBP2, SND1, NPM1, IDE, POU2F1, SNW1, TERF2
29	GOTERM_BP_FAT	GO:0010608~posttranscriptional regulation of gene expression	SRRT, EIF3H, SND1, EIF5A
30	GOTERM_BP_FAT	GO:0010628~positive regulation of gene expression	CD86, SMARCC1, MAPK14, CSF1, POU2F1, CASK, KDM3A
31	GOTERM_BP_FAT	GO:0010647~positive regulation of cell communication	MAP3K7, TRAF3IP2, CNTF, CSF1, UBE2V1, ADA
32	GOTERM_BP_FAT	GO:0010720~positive regulation of cell development	CNTF, NDEL1, PTPRF
33	GOTERM_BP_FAT	GO:0010740~positive regulation of protein kinase cascade	MAP3K7, TRAF3IP2, CNTF, UBE2V1
34	GOTERM_BP_FAT	GO:0010769~regulation of cell morphogenesis involved in differentiation	CNTF, NDEL1, PTPRF
35	GOTERM_BP_FAT	GO:0010941~regulation of cell death	XIAP, PTPRF, WFS1, CLU, RRAGA, EIF5A, TAX1BP1, ADA, SOD2, MAP3K7, CNTF, HIPK1, NPM1, CTSB
36	GOTERM_BP_FAT	GO:0010975~regulation of neuron projection development	CNTF, NDEL1, PTPRF
37	GOTERM_BP_FAT	GO:0010976~positive regulation of neuron projection development	CNTF, NDEL1
38	GOTERM_BP_FAT	GO:0016032~viral reproduction	CTBP2, CCR5, RRAGA
39	GOTERM_BP_FAT	GO:0016265~death	TRAF3IP2, FOSL2, XIAP, CLU, RRAGA, RHOB, TAX1BP1, SOD2
40	GOTERM_BP_FAT	GO:0022415~viral reproductive process	CTBP2, CCR5, RRAGA
41	GOTERM_BP_FAT	GO:0022610~biological adhesion	PTPRF, CASK, COL6A1, RHOB, MSN, CD2AP, ABL2, VCL
42	GOTERM_BP_FAT	GO:0030031~cell projection assembly	PDGFA, CD2AP, VCL
43	GOTERM_BP_FAT	GO:0030324~lung development	PPP1CA, PDGFA, ADA
44	GOTERM_BP_FAT	GO:0030334~regulation of cell migration	PDGFA, CSF1, ADA, VCL
45	GOTERM_BP_FAT	GO:0031328~positive regulation of cellular biosynthetic process	CD86, PDGFA, SMARCC1, MAPK14, NPM1, POU2F1, CASK, EIF5A, KDM3A, SOD2
46	GOTERM_BP_FAT	GO:0031344~regulation of cell projection organization	CNTF, NDEL1, PTPRF
47	GOTERM_BP_FAT	GO:0031346~positive regulation of cell projection organization	CNTF, NDEL1, PTPRF
48	GOTERM_BP_FAT	GO:0031667~response to nutrient levels	MAP1LC3A, PDGFA, OGT, SOD2
49	GOTERM_BP_FAT	GO:0032101~regulation of response to external stimulus	CNTF, NDEL1, PDGFA, ADA
50	GOTERM_BP_FAT	GO:0033554~cellular response to stress	ATRX, XIAP, MAP1LC3A, HIPK1, WFS1, MAPK14, RAD54L, TERF2, SOD2
51	GOTERM_BP_FAT	GO:0035295~tube development	MAP3K7, MIB1, PPP1CA, PDGFA, ADA
52	GOTERM_BP_FAT	GO:0040007~growth	CNTF, NDEL1, NPM1, EMP1
53	GOTERM_BP_FAT	GO:0040012~regulation of locomotion	PDGFA, CSF1, ADA, VCL
54	GOTERM_BP_FAT	GO:0040029~regulation of gene expression, epigenetic	ATRX, SRRT, SND1
55	GOTERM_BP_FAT	GO:0042127~regulation of cell proliferation	CTBP2, FOSL2, CAPNS1, PTPRF, PDGFA, CSF1, E2F7, CLU, EIF5A, ADA, SOD2, CD86, CNTF, HIPK1, NPM1
56	GOTERM_BP_FAT	GO:0042981~regulation of apoptosis	XIAP, PTPRF, WFS1, CLU, EIF5A, TAX1BP1, ADA, SOD2, MAP3K7, CNTF, HIPK1, NPM1, CTSB
57	GOTERM_BP_FAT	GO:0043009~chordate embryonic development	MAP3K7, MIB1, DAB2, NDEL1, ADA, TERF2
58	GOTERM_BP_FAT	GO:0043066~negative regulation of apoptosis	MAP3K7, CNTF, XIAP, WFS1, CLU, NPM1, ADA, TAX1BP1, SOD2
59	GOTERM_BP_FAT	GO:0043067~regulation of programmed cell death	XIAP, PTPRF, WFS1, CLU, EIF5A, TAX1BP1, ADA, SOD2, MAP3K7, CNTF, HIPK1, NPM1, CTSB
60	GOTERM_BP_FAT	GO:0043069~negative regulation of programmed cell death	MAP3K7, CNTF, XIAP, WFS1, CLU, NPM1, ADA, TAX1BP1, SOD2
61	GOTERM_BP_FAT	GO:0043123~positive regulation of I-kappaB kinase/NF-kappaB cascade	MAP3K7, TRAF3IP2, UBE2V1
62	GOTERM_BP_FAT	GO:0043523~regulation of neuron apoptosis	CNTF, PTPRF, WFS1, SOD2
63	GOTERM_BP_FAT	GO:0043524~negative regulation of neuron apoptosis	CNTF, WFS1, SOD2
64	GOTERM_BP_FAT	GO:0044257~cellular protein catabolic process	MIB1, XIAP, MAP1LC3A, IDE, UBE2V1, VPRBP, CD2AP
65	GOTERM_BP_FAT	GO:0045597~positive regulation of cell differentiation	CD86, CNTF, NDEL1, PTPRF, MAPK14, CSF1, CLU, ADA
66	GOTERM_BP_FAT	GO:0045664~regulation of neuron differentiation	MIB1, CNTF, NDEL1, PTPRF
67	GOTERM_BP_FAT	GO:0045935~positive regulation of nucleobase, nucleoside, nucleotide and nucleic acid metabolic process	CD86, PDGFA, SMARCC1, MAPK14, POU2F1, CASK, KDM3A, TERF2
68	GOTERM_BP_FAT	GO:0046638~positive regulation of alpha-beta T cell differentiation	CD86, ADA
69	GOTERM_BP_FAT	GO:0048145~regulation of fibroblast proliferation	FOSL2, PDGFA, SOD2
70	GOTERM_BP_FAT	GO:0048514~blood vessel morphogenesis	MAP3K7, PDGFA, MAPK14, RHOB, NCL
71	GOTERM_BP_FAT	GO:0048584~positive regulation of response to stimulus	MAP3K7, CNTF, NDEL1, CLU, ADA
72	GOTERM_BP_FAT	GO:0048679~regulation of axon regeneration	CNTF, NDEL1
73	GOTERM_BP_FAT	GO:0048680~positive regulation of axon regeneration	CNTF, NDEL1
74	GOTERM_BP_FAT	GO:0050767~regulation of neurogenesis	MIB1, CNTF, NDEL1, PTPRF
75	GOTERM_BP_FAT	GO:0050769~positive regulation of neurogenesis	CNTF, NDEL1, PTPRF
76	GOTERM_BP_FAT	GO:0050865~regulation of cell activation	MAP3K7, CD86, PDGFA, ADA
77	GOTERM_BP_FAT	GO:0050870~positive regulation of T cell activation	MAP3K7, CD86, ADA
78	GOTERM_BP_FAT	GO:0051094~positive regulation of developmental process	CD86, CNTF, NDEL1, PTPRF, MAPK14, CSF1, CLU, RHOB, ADA
79	GOTERM_BP_FAT	GO:0051129~negative regulation of cellular component organization	PTPRF, CLU, NPM1, TERF2
80	GOTERM_BP_FAT	GO:0051130~positive regulation of cellular component organization	MIB1, CNTF, NDEL1, PTPRF, NPM1, EIF5A, TERF2
81	GOTERM_BP_FAT	GO:0051173~positive regulation of nitrogen compound metabolic process	CD86, PDGFA, SMARCC1, MAPK14, POU2F1, CASK, KDM3A, TERF2, SOD2
82	GOTERM_BP_FAT	GO:0051251~positive regulation of lymphocyte activation	MAP3K7, CD86, ADA
83	GOTERM_BP_FAT	GO:0051259~protein oligomerization	CNTF, NPM1, IDE, SOD2
84	GOTERM_BP_FAT	GO:0051270~regulation of cell motion	PDGFA, CSF1, ADA, VCL
85	GOTERM_BP_FAT	GO:0051603~proteolysis involved in cellular protein catabolic process	MIB1, XIAP, MAP1LC3A, IDE, UBE2V1, VPRBP, CD2AP
86	GOTERM_BP_FAT	GO:0051960~regulation of nervous system development	MIB1, CNTF, NDEL1, PTPRF
87	GOTERM_BP_FAT	GO:0060284~regulation of cell development	MIB1, CNTF, NDEL1, PTPRF
88	GOTERM_BP_FAT	GO:0060541~respiratory system development	PPP1CA, PDGFA, POU2F1, ADA
89	GOTERM_BP_FAT	GO:0060548~negative regulation of cell death	MAP3K7, CNTF, XIAP, WFS1, CLU, NPM1, ADA, TAX1BP1, SOD2
90	GOTERM_BP_FAT	GO:0070570~regulation of neuron projection regeneration	CNTF, NDEL1
91	GOTERM_BP_FAT	GO:0070572~positive regulation of neuron projection regeneration	CNTF, NDEL1
92	GOTERM_BP_FAT	GO:0080135~regulation of cellular response to stress	MAP3K7, CNTF, NDEL1, NPM1, UBE2V1
